# Supplementary material for: Populus cathayana genome and population resequencing provide insights into its evolution and adaptation
Source: Hortic Res. 2023 Dec 11;11(1):uhad255. doi: 10.1093/hr/uhad255 (PMC10809908; doi:10.1093/hr/uhad255)
Supplement: Web_Material_uhad255 [file web_material_uhad255.zip]

Archive with 4 entries (4 files):
- 2. Supplementary figure__202311.3.docx
- 3. Supplementary tables_S1-S14 .docx
- 3. Supplementary tables_S15-S28__20231031.xlsx
- 4. Supplementary methods_231031.docx
