# Supplementary material for: Populus cathayana genome and population resequencing provide insights into its evolution and adaptation
Source: Hortic Res. 2023 Dec 11;11(1):uhad255. doi: 10.1093/hr/uhad255 (PMC10809908; doi:10.1093/hr/uhad255)
Supplement: Web_Material_uhad255 [file web_material_uhad255.zip › 3. Supplementary tables_S15-S28__20231031.xlsx]

## Sheet: Table S15
Table S15 Gene enrichment analysis of genes within expanded gene families in P. cathayana.
Gene Ontology term	GeneID	GeneRatio	P-value	Corrected P-value
Biological Process:defense response(GO:0006952)	Pca01G009190.1/Pca01G009220.1/Pca01G009700.1/Pca01G012240.1/Pca01G012250.1/Pca01G012260.1/Pca01G012280.1/Pca01G012290.1/Pca01G012300.1/Pca01G012310.1/Pca01G012320.1/Pca01G012330.1/Pca01G020220.1/Pca01G020240.1/Pca01G020270.1/Pca01G020300.1/Pca01G020310.1/Pca01G020320.1/Pca01G020330.1/Pca01G020360.1/Pca01G020370.1/Pca01G020390.1/Pca01G020410.1/Pca01G020440.1/Pca01G020450.1/Pca01G020470.1/Pca01G020…	134/1087	4.08459e-62	1.31137e-59
Biological Process:recognition of pollen(GO:0048544)	Pca01G037850.1/Pca01G037880.1/Pca01G038090.1/Pca01G038190.1/Pca01G038210.1/Pca01G038230.1/Pca01G038320.1/Pca01G038400.1/Pca01G038410.1/Pca01G038420.1/Pca01G038430.1/Pca01G038450.1/Pca01G038470.1/Pca01G038520.1/Pca01G038540.1/Pca01G038550.1/Pca01G038560.1/Pca01G038570.1/Pca01G038610.1/Pca01G038620.1/Pca01G039040.1/Pca04G002200.1/Pca04G002320.1/Pca04G002340.1/Pca04G002350.1/Pca04G002370.1/Pca04G002…	93/1087	3.02131e-55	4.85e-53
Biological Process:protein phosphorylation(GO:0006468)	Pca01G037880.1/Pca01G038090.1/Pca01G038210.1/Pca01G038230.1/Pca01G038320.1/Pca01G038400.1/Pca01G038410.1/Pca01G038420.1/Pca01G038430.1/Pca01G038450.1/Pca01G038520.1/Pca01G038570.1/Pca01G038610.1/Pca01G038620.1/Pca01G039040.1/Pca01G040070.1/Pca01G040370.1/Pca01G040380.1/Pca01G040390.1/Pca01G040400.1/Pca01G040420.1/Pca01G040430.1/Pca01G040440.1/Pca03G017210.1/Pca04G001860.1/Pca04G001980.1/Pca04G001…	117/1087	2.14006e-36	2.29024e-34
Biological Process:signal transduction(GO:0007165)	Pca01G005750.1/Pca01G028930.1/Pca04G007920.1/Pca04G009240.1/Pca05G000360.1/Pca05G000370.1/Pca05G000380.1/Pca05G000390.1/Pca05G000400.1/Pca05G000410.1/Pca05G000420.1/Pca05G002490.1/Pca05G002520.1/Pca05G002560.1/Pca05G002600.1/Pca05G002610.1/Pca05G002630.1/Pca07G013020.1/Pca07G013030.1/Pca08G019610.1/Pca09G014100.1/Pca10G000050.1/Pca13G003420.1/Pca13G003450.1/Pca13G003580.1/Pca17G003980.1/Pca17G007…	71/1087	1.46731e-16	1.17771e-14
Biological Process:cell surface receptor signaling pathway(GO:0007166)	Pca03G017210.1/Pca04G017660.1/Pca04G017690.1/Pca04G017700.1/Pca04G017710.1/Pca04G017730.1/Pca04G017740.1/Pca04G017760.1/Pca04G017790.1/Pca04G017800.1/Pca04G017830.1/Pca04G017840.1/Pca04G017860.1/Pca04G017880.1/Pca04G017890.1/Pca04G017920.1/Pca09G014000.1/Pca09G014040.1/Pca09G014090.1/Pca09G014100.1/Pca09G014120.1/Pca09G014130.1/Pca09G014140.1/Pca09G014160.1/Pca09G014170.1/Pca09G014350.1/Pca16G007…	28/1087	6.6465e-14	4.26775e-12
Biological Process:glutathione metabolic process(GO:0006749)	Pca01G039930.1/Pca01G039940.1/Pca01G039950.1/Pca01G039960.1/Pca01G039970.1/Pca01G039980.1/Pca01G039990.1/Pca01G040020.1/Pca08G016060.1/Pca10G005640.1/Pca10G005650.1/Pca11G009830.1/Pca11G009840.1/Pca11G009850.1/Pca11G009910.1/Pca11G012620.1/Pca12G003810.1/Pca12G003820.1/Pca19G013090.1	19/1087	2.5337e-12	1.35575e-10
Biological Process:abscisic acid-activated signaling pathway(GO:0009738)	Pca04G001650.1/Pca08G019640.1/Pca08G019660.1/Pca08G019680.1/Pca08G019690.1/Pca08G019700.1/Pca08G019710.1/Pca08G019720.1/Pca08G019740.1/Pca10G000010.1/Pca10G000020.1/Pca11G002220.1/Pca11G002230.1/Pca11G002240.1/Pca11G002250.1/Pca11G002260.1/Pca14G013140.1/Pca16G004390.1	18/1087	1.02005e-09	4.67842e-08
Biological Process:regulation of protein serine/threonine phosphat..| regulation of protein serine/threonine phosphatase activity(GO:0080163)	Pca04G001650.1/Pca08G019640.1/Pca08G019660.1/Pca08G019690.1/Pca08G019700.1/Pca08G019710.1/Pca08G019720.1/Pca08G019740.1/Pca10G000010.1/Pca10G000020.1/Pca11G002220.1/Pca11G002230.1/Pca11G002240.1/Pca11G002250.1/Pca11G002260.1	15/1087	1.24144e-09	4.9821e-08
Biological Process:hormone-mediated signaling pathway(GO:0009755)	Pca06G021000.1/Pca06G021020.1/Pca06G023540.1/Pca12G010770.1/Pca12G010780.1/Pca12G010790.1/Pca13G002850.1/Pca13G003510.1/Pca13G003530.1/Pca13G003550.1/Pca15G011150.1/Pca15G011190.1/Pca15G011210.1/Pca18G005040.1/Pca18G007580.1/Pca18G007590.1/Pca18G007600.1/Pca18G007610.1/Pca19G007500.1/Pca19G007510.1/Pca19G007530.1/Pca19G007560.1/Pca19G007720.1/Pca19G007750.1/Pca19G007770.1/Pca19G012380.1/Pca19G012…	29/1087	2.15713e-09	7.69504e-08
Biological Process:response to wounding(GO:0009611)	Pca02G004030.1/Pca05G020270.1/Pca06G018750.1/Pca09G002480.1/Pca10G006950.1/Pca10G006960.1/Pca10G006990.1/Pca10G007000.1/Pca10G007010.1/Pca10G007020.1/Pca10G007030.1/Pca10G007040.1/Pca10G007050.1/Pca11G009590.1/Pca11G009620.1/Pca16G007320.1/Pca16G007330.1/Pca16G007340.1	18/1087	9.30796e-08	2.98835e-06
Biological Process:glucan catabolic process(GO:0009251)	Pca08G001050.1/Pca08G001060.1/Pca09G013980.1/Pca09G014020.1/Pca09G014070.1/Pca13G005210.1/Pca19G005320.1	7/1087	1.54662e-06	4.51407e-05
Biological Process:telomere maintenance(GO:0000723)	Pca01G016850.1/Pca01G018810.1/Pca01G019340.1/Pca01G019350.1/Pca02G011150.1/Pca03G002910.1/Pca03G004420.1/Pca03G005680.1/Pca11G005810.1/Pca11G008510.1/Pca15G007370.1/Pca15G010660.1	12/1087	2.18845e-05	0.000508342
Biological Process:cellular cadmium ion homeostasis(GO:0006876)	Pca10G015680.1/Pca10G015690.1/Pca10G015700.1/Pca10G015710.1/Pca10G015720.1/Pca10G015730.1/Pca10G015740.1	7/1087	2.37504e-05	0.000508342
Biological Process:cellular zinc ion homeostasis(GO:0006882)	Pca10G015680.1/Pca10G015690.1/Pca10G015700.1/Pca10G015710.1/Pca10G015720.1/Pca10G015730.1/Pca10G015740.1	7/1087	2.37504e-05	0.000508342
Biological Process:cadmium ion transmembrane transport(GO:0070574)	Pca10G015680.1/Pca10G015690.1/Pca10G015700.1/Pca10G015710.1/Pca10G015720.1/Pca10G015730.1/Pca10G015740.1	7/1087	2.37504e-05	0.000508342
Biological Process:lignin catabolic process(GO:0046274)	Pca01G032010.1/Pca01G037160.1/Pca01G037170.1/Pca05G018310.1/Pca11G010460.1/Pca15G003640.1/Pca15G003650.1/Pca19G010240.1/Pca19G010250.1/Pca19G010260.1/Pca19G010290.1/Pca19G010310.1	12/1087	5.63406e-05	0.00113052
Biological Process:suberin biosynthetic process(GO:0010345)	Pca04G016970.1/Pca04G016990.1/Pca09G013230.1/Pca09G013240.1/Pca09G013250.1	5/1087	0.000253802	0.00479316
Biological Process:glucuronoxylan biosynthetic process(GO:0010417)	Pca03G014870.1/Pca04G015350.1/Pca12G009440.1/Pca12G009480.1/Pca15G009950.1	5/1087	0.000439648	0.00705751
Biological Process:histone H4-K5 acetylation(GO:0043981)	Pca07G011600.1/Pca10G016410.1/Pca17G002800.1/Pca17G002890.1/Pca17G002930.1	5/1087	0.000439648	0.00705751
Biological Process:histone H4-K8 acetylation(GO:0043982)	Pca07G011600.1/Pca10G016410.1/Pca17G002800.1/Pca17G002890.1/Pca17G002930.1	5/1087	0.000439648	0.00705751
Biological Process:protein autophosphorylation(GO:0046777)	Pca01G035730.1/Pca01G035740.1/Pca01G035790.1/Pca01G035860.1/Pca02G024090.1/Pca02G024100.1/Pca02G024110.1/Pca02G024120.1/Pca11G006150.1/Pca11G006160.1/Pca15G011100.1/Pca15G011170.1/Pca15G011180.1/Pca16G005800.1/Pca19G002430.1/Pca19G007520.1/Pca19G007590.1/Pca19G007600.1/Pca19G007620.1/Pca19G007650.1/Pca19G007690.1/Pca19G007710.1/Pca19G012790.1	23/1087	0.000503247	0.00769375
Biological Process:cellular iron ion homeostasis(GO:0006879)	Pca10G015680.1/Pca10G015690.1/Pca10G015700.1/Pca10G015710.1/Pca10G015720.1/Pca10G015730.1/Pca10G015740.1	7/1087	0.000749041	0.010931
Biological Process:cellular response to abiotic stimulus(GO:0071214)	Pca01G039950.1/Pca01G040020.1/Pca04G009240.1/Pca08G019610.1/Pca10G000050.1/Pca11G012620.1/Pca17G007900.1	7/1087	0.000980753	0.0131197
Biological Process:cellular response to environmental stimulus(GO:0104004)	Pca01G039950.1/Pca01G040020.1/Pca04G009240.1/Pca08G019610.1/Pca10G000050.1/Pca11G012620.1/Pca17G007900.1	7/1087	0.000980753	0.0131197
Biological Process:lignin biosynthetic process(GO:0009809)	Pca01G025010.1/Pca06G017580.1/Pca09G005660.1/Pca09G005690.1/Pca16G007280.1	5/1087	0.00109374	0.0134975
Biological Process:defense response to bacterium(GO:0042742)	Pca01G009700.1/Pca01G026440.1/Pca01G026550.1/Pca04G001980.1/Pca04G002030.1/Pca04G002040.1/Pca04G002050.1/Pca06G009270.1/Pca11G002440.1/Pca11G002450.1/Pca11G002460.1/Pca11G002470.1/Pca16G011250.1/Pca16G011280.1/Pca16G011310.1/Pca16G011350.1/Pca18G008520.1	17/1087	0.00111783	0.0134975
Biological Process:rRNA base methylation(GO:0070475)	Pca01G040080.1/Pca06G000260.1/Pca11G012710.1/Pca11G012720.1/Pca11G012730.1/Pca16G000300.1	6/1087	0.00113512	0.0134975
Biological Process:DNA recombination(GO:0006310)	Pca01G016850.1/Pca01G018810.1/Pca01G019350.1/Pca02G011150.1/Pca03G002910.1/Pca03G004420.1/Pca03G005680.1/Pca11G005810.1/Pca11G008510.1/Pca15G007370.1/Pca15G010660.1	11/1087	0.00123649	0.0141778
Biological Process:iron ion homeostasis(GO:0055072)	Pca01G032010.1/Pca01G037160.1/Pca01G037170.1/Pca05G018310.1/Pca11G010460.1/Pca15G003640.1/Pca15G003650.1/Pca19G010240.1/Pca19G010250.1/Pca19G010260.1/Pca19G010290.1/Pca19G010310.1	12/1087	0.00249422	0.0271878
Biological Process:organelle fission(GO:0048285)	Pca01G008520.1/Pca03G005890.1/Pca04G019030.1/Pca09G002900.1/Pca13G011140.1/Pca13G011150.1/Pca13G011160.1/Pca13G011170.1/Pca13G011490.1	9/1087	0.00260613	0.0271878
Biological Process:zinc ion transmembrane transport(GO:0071577)	Pca06G000620.1/Pca06G000640.1/Pca06G000680.1/Pca08G007460.1/Pca10G015780.1/Pca17G002830.1	6/1087	0.00262519	0.0271878
Biological Process:iron ion transport(GO:0006826)	Pca01G032010.1/Pca01G037160.1/Pca01G037170.1/Pca05G018310.1/Pca11G010460.1/Pca15G003640.1/Pca15G003650.1/Pca19G010240.1/Pca19G010250.1/Pca19G010260.1/Pca19G010290.1/Pca19G010310.1	12/1087	0.00316768	0.031781
Biological Process:cellular response to light stimulus(GO:0071482)	Pca04G009240.1/Pca08G019610.1/Pca10G000050.1/Pca17G007900.1	4/1087	0.00451937	0.0439684
Biological Process:cellular response to radiation(GO:0071478)	Pca04G009240.1/Pca08G019610.1/Pca10G000050.1/Pca17G007900.1	4/1087	0.00642296	0.0606503
Biological Process:defense response to other organism(GO:0098542)	Pca01G009700.1/Pca02G011390.1/Pca02G011410.1/Pca04G011650.1/Pca04G011660.1/Pca04G011670.1/Pca04G011690.1/Pca13G011550.1/Pca14G001380.1/Pca14G001390.1/Pca14G001400.1/Pca14G001510.1/Pca18G008520.1	13/1087	0.00746075	0.068437
Biological Process:response to red light(GO:0010114)	Pca04G009240.1/Pca08G019610.1/Pca10G000050.1/Pca17G007900.1	4/1087	0.0087915	0.0772079
Biological Process:obsolete cofactor metabolic process(GO:0051186)	Pca01G039950.1/Pca01G040020.1/Pca11G009850.1/Pca11G009910.1/Pca11G012620.1	5/1087	0.0088979	0.0772079
Biological Process:defense response to oomycetes(GO:0002229)	Pca01G026440.1/Pca01G026550.1/Pca06G009270.1/Pca16G011250.1/Pca16G011280.1/Pca16G011310.1/Pca16G011350.1	7/1087	0.023032	0.176683
Biological Process:peptide metabolic process(GO:0006518)	Pca01G039950.1/Pca01G040020.1/Pca11G009850.1/Pca11G009910.1/Pca11G012620.1	5/1087	0.0231136	0.176683
Biological Process:sulfur compound metabolic process(GO:0006790)	Pca01G039950.1/Pca01G040020.1/Pca11G009850.1/Pca11G009910.1/Pca11G012620.1	5/1087	0.0231136	0.176683
Biological Process:cellular amide metabolic process(GO:0043603)	Pca01G039950.1/Pca01G040020.1/Pca11G009850.1/Pca11G009910.1/Pca11G012620.1	5/1087	0.0231136	0.176683
Biological Process:detoxification(GO:0098754)	Pca01G039950.1/Pca01G040020.1/Pca11G009850.1/Pca11G009910.1/Pca11G012620.1	5/1087	0.0231136	0.176683
Biological Process:glucose import(GO:0046323)	Pca04G009180.1/Pca04G009190.1/Pca04G009200.1/Pca04G009210.1/Pca04G011090.1/Pca04G011130.1/Pca04G011210.1/Pca04G011240.1	8/1087	0.0238623	0.178164
Biological Process:histone deacetylation(GO:0016575)	Pca01G029720.1/Pca17G004830.1/Pca17G004840.1	3/1087	0.0252232	0.184045
Biological Process:lipid oxidation(GO:0034440)	Pca14G001160.1/Pca14G001210.1/Pca14G015330.1/Pca14G015360.1	4/1087	0.028811	0.205552
Biological Process:aromatic compound catabolic process(GO:0019439)	Pca01G039950.1/Pca01G040020.1/Pca04G019030.1/Pca09G002900.1/Pca11G012620.1	5/1087	0.0314628	0.214919
Biological Process:organic cyclic compound catabolic process(GO:1901361)	Pca01G039950.1/Pca01G040020.1/Pca04G019030.1/Pca09G002900.1/Pca11G012620.1	5/1087	0.0314628	0.214919
Biological Process:chlorophyll catabolic process(GO:0015996)	Pca05G019630.1/Pca05G019640.1/Pca05G019650.1	3/1087	0.0329871	0.216135
Biological Process:protein N-linked glycosylation via asparagine(GO:0018279)	Pca06G014360.1/Pca09G010300.1/Pca18G007880.1	3/1087	0.0329871	0.216135
Biological Process:rRNA metabolic process(GO:0016072)	Pca04G019030.1/Pca09G002900.1/Pca11G012710.1/Pca11G012730.1	4/1087	0.041041	0.263526
Cellular Component:apoplast(GO:0048046)	Pca01G032010.1/Pca01G037160.1/Pca01G037170.1/Pca01G039950.1/Pca01G040020.1/Pca02G005750.1/Pca02G005760.1/Pca04G016370.1/Pca04G016410.1/Pca04G016450.1/Pca04G016470.1/Pca04G016490.1/Pca05G018310.1/Pca05G018440.1/Pca05G018450.1/Pca05G018460.1/Pca11G010460.1/Pca11G012620.1/Pca13G004890.1/Pca13G004900.1/Pca13G004910.1/Pca13G004920.1/Pca13G004940.1/Pca13G005830.1/Pca13G005840.1/Pca13G005860.1/Pca13G005…	50/1017	1.9944e-16	1.15465e-14
Cellular Component:cell wall(GO:0005618)	Pca02G005750.1/Pca02G005760.1/Pca04G016370.1/Pca04G016410.1/Pca04G016450.1/Pca04G016470.1/Pca04G016490.1/Pca05G018440.1/Pca05G018450.1/Pca05G018460.1/Pca06G004090.1/Pca13G004890.1/Pca13G004900.1/Pca13G004910.1/Pca13G004920.1/Pca13G004940.1/Pca13G005830.1/Pca13G005840.1/Pca13G005860.1/Pca13G005870.1/Pca13G005880.1/Pca13G005890.1/Pca13G005900.1/Pca13G005910.1/Pca13G005920.1/Pca13G005930.1/Pca13G005…	41/1017	3.60436e-10	1.04337e-08
Cellular Component:U12-type spliceosomal complex(GO:0005689)	Pca01G025910.1/Pca01G025920.1/Pca03G019060.1/Pca04G002300.1/Pca09G006490.1/Pca09G006510.1/Pca19G008620.1	7/1017	3.04745e-05	0.000588104
Cellular Component:extracellular space(GO:0005615)	Pca01G027210.1/Pca01G027220.1/Pca01G027230.1/Pca01G027240.1/Pca05G006110.1/Pca07G009430.1/Pca07G009440.1/Pca07G009450.1/Pca07G009460.1/Pca07G009470.1/Pca07G009480.1/Pca09G007530.1/Pca09G007540.1/Pca09G007550.1	14/1017	9.32914e-05	0.00135027
Cellular Component:anchored component of plasma membrane(GO:0046658)	Pca01G023870.1/Pca02G008450.1/Pca06G004090.1/Pca09G004500.1/Pca0G000080.1/Pca10G013120.1/Pca10G013180.1/Pca14G015920.1/Pca14G015960.1/Pca14G016040.1/Pca14G016070.1/Pca14G016280.1/Pca14G016290.1/Pca14G016310.1/Pca14G016360.1/Pca14G016450.1/Pca14G016500.1/Pca16G005390.1/Pca16G005420.1/Pca16G005430.1/Pca16G005440.1/Pca16G005450.1	22/1017	0.000201209	0.00232979
Cellular Component:extracellular region(GO:0005576)	Pca01G009190.1/Pca01G009220.1/Pca01G020220.1/Pca01G020240.1/Pca01G020270.1/Pca01G020300.1/Pca01G020310.1/Pca01G020320.1/Pca01G020330.1/Pca01G020360.1/Pca01G020370.1/Pca01G020390.1/Pca01G020440.1/Pca01G020450.1/Pca01G020470.1/Pca01G027200.1/Pca01G039950.1/Pca01G040020.1/Pca02G017700.1/Pca03G007960.1/Pca03G009580.1/Pca06G016660.1/Pca06G023530.1/Pca06G023550.1/Pca09G007520.1/Pca09G014560.1/Pca10G015…	41/1017	0.000297622	0.00287179
Cellular Component:U2 snRNP(GO:0005686)	Pca01G025910.1/Pca01G025920.1/Pca03G019060.1/Pca04G002300.1/Pca09G006490.1/Pca09G006510.1/Pca19G008620.1	7/1017	0.000546645	0.00452113
Cellular Component:precatalytic spliceosome(GO:0071011)	Pca01G025910.1/Pca01G025920.1/Pca03G019060.1/Pca04G002300.1/Pca09G006490.1/Pca09G006510.1/Pca19G008620.1	7/1017	0.00162352	0.0117491
Cellular Component:large ribosomal subunit(GO:0015934)	Pca03G004960.1/Pca07G005770.1/Pca10G000980.1/Pca11G009050.1/Pca11G009060.1/Pca19G005380.1	6/1017	0.0104376	0.0671423
Cellular Component:histone deacetylase complex(GO:0000118)	Pca01G029720.1/Pca17G004830.1/Pca17G004840.1	3/1017	0.0203955	0.118079
Molecular Function:ADP binding(GO:0043531)	Pca01G002690.1/Pca01G005750.1/Pca01G012240.1/Pca01G012250.1/Pca01G012260.1/Pca01G012280.1/Pca01G012290.1/Pca01G012300.1/Pca01G012310.1/Pca01G012320.1/Pca01G012330.1/Pca01G028930.1/Pca01G035370.1/Pca03G008970.1/Pca03G008980.1/Pca03G008990.1/Pca03G018510.1/Pca04G006810.1/Pca04G007920.1/Pca05G000620.1/Pca05G000680.1/Pca05G000740.1/Pca05G002490.1/Pca05G002520.1/Pca05G002560.1/Pca05G002600.1/Pca05G002…	187/1942	1.07155e-86	1.08283e-84
Molecular Function:beta-glucosidase activity(GO:0008422)	Pca01G020600.1/Pca01G020630.1/Pca01G020640.1/Pca01G020650.1/Pca01G020680.1/Pca01G020720.1/Pca01G020730.1/Pca01G020740.1/Pca01G020750.1/Pca01G020760.1/Pca01G020770.1/Pca01G020780.1/Pca01G020880.1/Pca01G020890.1/Pca01G020900.1/Pca01G020910.1/Pca01G020940.1/Pca01G020950.1/Pca02G021010.1/Pca02G021020.1/Pca04G011140.1/Pca04G011220.1/Pca04G011250.1/Pca04G011290.1/Pca04G011400.1/Pca04G011430.1/Pca05G005…	36/1942	4.92488e-26	2.48836e-24
Molecular Function:RNA-DNA hybrid ribonuclease activity(GO:0004523)	Pca01G010160.1/Pca01G014810.1/Pca01G016050.1/Pca01G018040.1/Pca01G019760.1/Pca01G042670.1/Pca02G006340.1/Pca02G006930.1/Pca02G020290.1/Pca03G002220.1/Pca03G002600.1/Pca03G008290.1/Pca04G004170.1/Pca04G007140.1/Pca04G007300.1/Pca04G011040.1/Pca04G012080.1/Pca04G021460.1/Pca05G003340.1/Pca05G008810.1/Pca05G008860.1/Pca05G008920.1/Pca05G017740.1/Pca06G006680.1/Pca06G015570.1/Pca06G023480.1/Pca07G001…	75/1942	2.87081e-25	9.6701e-24
Molecular Function:UDP-glycosyltransferase activity(GO:0008194)	Pca01G022890.1/Pca01G026300.1/Pca01G026310.1/Pca01G026320.1/Pca01G026590.1/Pca01G026600.1/Pca01G026610.1/Pca01G029360.1/Pca01G029370.1/Pca01G029380.1/Pca01G029390.1/Pca01G029400.1/Pca02G009300.1/Pca06G000700.1/Pca06G000710.1/Pca06G000750.1/Pca06G001980.1/Pca06G001990.1/Pca06G002000.1/Pca06G002010.1/Pca06G002020.1/Pca06G002030.1/Pca06G002090.1/Pca09G003440.1/Pca09G003930.1/Pca09G006980.1/Pca09G006…	76/1942	1.95738e-24	4.94496e-23
Molecular Function:signaling receptor activity(GO:0038023)	Pca04G001650.1/Pca04G004620.1/Pca04G004630.1/Pca04G004640.1/Pca04G004650.1/Pca06G024130.1/Pca06G024140.1/Pca06G024150.1/Pca06G024170.1/Pca06G024180.1/Pca06G024190.1/Pca06G024240.1/Pca06G024250.1/Pca06G024260.1/Pca08G019640.1/Pca08G019660.1/Pca08G019680.1/Pca08G019690.1/Pca08G019700.1/Pca08G019710.1/Pca08G019720.1/Pca08G019740.1/Pca10G000010.1/Pca10G000020.1/Pca11G002220.1/Pca11G002230.1/Pca11G002…	40/1942	1.60808e-19	3.25001e-18
Molecular Function:hydrolase activity, hydrolyzing O-glycosyl comp..| hydrolase activity, hydrolyzing O-glycosyl compounds(GO:0004553)	Pca01G020550.1/Pca01G020560.1/Pca01G020570.1/Pca01G020580.1/Pca01G020610.1/Pca01G020670.1/Pca01G020960.1/Pca01G021140.1/Pca01G023870.1/Pca02G005750.1/Pca02G005760.1/Pca02G008450.1/Pca04G011170.1/Pca05G005260.1/Pca05G005270.1/Pca05G005290.1/Pca05G005330.1/Pca05G005340.1/Pca05G005360.1/Pca05G005370.1/Pca05G005380.1/Pca05G005390.1/Pca05G018440.1/Pca05G018450.1/Pca05G018460.1/Pca06G004090.1/Pca09G004…	71/1942	2.10256e-18	3.54116e-17
Molecular Function:serine-type endopeptidase inhibitor activity(GO:0004867)	Pca02G004030.1/Pca05G020270.1/Pca06G018750.1/Pca09G002480.1/Pca10G006950.1/Pca10G006960.1/Pca10G006990.1/Pca10G007000.1/Pca10G007010.1/Pca10G007020.1/Pca10G007030.1/Pca10G007040.1/Pca10G007050.1/Pca11G009590.1/Pca11G009620.1/Pca16G007320.1/Pca16G007330.1/Pca16G007340.1	18/1942	1.16032e-15	1.67504e-14
Molecular Function:oxidoreductase activity, acting on paired don....| oxidoreductase activity, acting on paired donors, with incorporation or reduction of molecular oxygen, NAD(P)H as one donor, and incorporation of one atom of oxygen(GO:0016709)	Pca01G010330.1/Pca02G011390.1/Pca02G011410.1/Pca02G014090.1/Pca02G014100.1/Pca02G014120.1/Pca02G014130.1/Pca02G014140.1/Pca02G014150.1/Pca02G014160.1/Pca03G000100.1/Pca03G000690.1/Pca03G010820.1/Pca04G004890.1/Pca04G004930.1/Pca04G011650.1/Pca04G011660.1/Pca04G011670.1/Pca04G011690.1/Pca05G003080.1/Pca05G003090.1/Pca05G003100.1/Pca05G013310.1/Pca05G013320.1/Pca05G013340.1/Pca07G004710.1/Pca07G004…	50/1942	3.19655e-15	4.03774e-14
Molecular Function:ligand-gated ion channel activity(GO:0015276)	Pca04G004620.1/Pca04G004630.1/Pca04G004640.1/Pca04G004650.1/Pca06G024130.1/Pca06G024140.1/Pca06G024150.1/Pca06G024170.1/Pca06G024180.1/Pca06G024190.1/Pca06G024240.1/Pca06G024250.1/Pca06G024260.1/Pca11G005230.1/Pca11G005250.1/Pca11G005270.1/Pca18G001000.1/Pca18G001030.1/Pca18G001040.1/Pca18G001060.1/Pca18G001080.1/Pca18G001090.1/Pca18G001110.1/Pca18G001130.1/Pca18G001140.1/Pca18G001150.1	26/1942	1.19766e-13	1.34475e-12
Molecular Function:nutrient reservoir activity(GO:0045735)	Pca01G037280.1/Pca01G037290.1/Pca01G037300.1/Pca04G016370.1/Pca04G016410.1/Pca04G016450.1/Pca04G016470.1/Pca04G016490.1/Pca13G004890.1/Pca13G004900.1/Pca13G004910.1/Pca13G004920.1/Pca13G004940.1/Pca13G005830.1/Pca13G005840.1/Pca13G005860.1/Pca13G005870.1/Pca13G005880.1/Pca13G005890.1/Pca13G005900.1/Pca13G005910.1/Pca13G005920.1/Pca13G005930.1/Pca13G005940.1/Pca13G005950.1/Pca13G005960.1/Pca13G005…	33/1942	1.92392e-13	1.94417e-12
Molecular Function:manganese ion binding(GO:0030145)	Pca04G016370.1/Pca04G016410.1/Pca04G016450.1/Pca04G016470.1/Pca04G016490.1/Pca13G004890.1/Pca13G004900.1/Pca13G004910.1/Pca13G004920.1/Pca13G004940.1/Pca13G005830.1/Pca13G005840.1/Pca13G005860.1/Pca13G005870.1/Pca13G005880.1/Pca13G005890.1/Pca13G005900.1/Pca13G005910.1/Pca13G005920.1/Pca13G005930.1/Pca13G005940.1/Pca13G005950.1/Pca13G005960.1/Pca13G005970.1/Pca13G005980.1/Pca13G005990.1/Pca13G006…	30/1942	1.47411e-11	1.3542e-10
Molecular Function:polysaccharide binding(GO:0030247)	Pca01G003540.1/Pca02G007170.1/Pca02G007180.1/Pca03G017210.1/Pca04G017650.1/Pca04G017660.1/Pca04G017690.1/Pca04G017700.1/Pca04G017710.1/Pca04G017730.1/Pca04G017740.1/Pca04G017760.1/Pca04G017790.1/Pca04G017800.1/Pca04G017830.1/Pca04G017840.1/Pca04G017860.1/Pca04G017880.1/Pca04G017890.1/Pca04G017920.1/Pca07G011470.1/Pca07G011490.1/Pca07G011510.1/Pca07G011540.1/Pca07G011570.1/Pca07G011590.1/Pca07G012…	39/1942	9.1044e-11	7.66686e-10
Molecular Function:glutathione transferase activity(GO:0004364)	Pca01G039930.1/Pca01G039940.1/Pca01G039950.1/Pca01G039960.1/Pca01G039970.1/Pca01G039980.1/Pca01G039990.1/Pca01G040020.1/Pca08G016060.1/Pca10G005640.1/Pca10G005650.1/Pca11G009830.1/Pca11G009840.1/Pca11G009850.1/Pca11G009910.1/Pca11G012620.1/Pca12G003810.1/Pca12G003820.1/Pca19G013090.1	19/1942	1.72449e-10	1.34049e-09
Molecular Function:sulfotransferase activity(GO:0008146)	Pca01G003350.1/Pca01G003360.1/Pca01G003370.1/Pca03G017470.1/Pca03G017480.1/Pca03G017490.1/Pca03G017500.1/Pca03G017510.1/Pca03G017520.1/Pca03G017560.1/Pca03G017910.1/Pca03G017920.1/Pca03G017930.1/Pca03G017940.1/Pca10G012700.1/Pca10G012710.1/Pca10G012720.1	17/1942	3.51999e-10	2.54074e-09
Molecular Function:quercetin 3-O-glucosyltransferase activity(GO:0080043)	Pca01G022890.1/Pca02G009300.1/Pca06G002090.1/Pca10G017870.1/Pca10G017880.1/Pca10G017890.1/Pca16G001920.1/Pca16G001950.1/Pca16G001960.1/Pca16G002040.1/Pca16G002060.1/Pca16G002070.1/Pca16G002100.1/Pca16G002120.1/Pca16G002190.1/Pca16G002200.1/Pca16G002210.1/Pca17G004410.1/Pca17G004450.1/Pca17G004470.1	20/1942	9.34704e-10	5.90339e-09
Molecular Function:quercetin 7-O-glucosyltransferase activity(GO:0080044)	Pca01G022890.1/Pca02G009300.1/Pca06G002090.1/Pca10G017870.1/Pca10G017880.1/Pca10G017890.1/Pca16G001920.1/Pca16G001950.1/Pca16G001960.1/Pca16G002040.1/Pca16G002060.1/Pca16G002070.1/Pca16G002100.1/Pca16G002120.1/Pca16G002190.1/Pca16G002200.1/Pca16G002210.1/Pca17G004410.1/Pca17G004450.1/Pca17G004470.1	20/1942	9.34704e-10	5.90339e-09
Molecular Function:terpene synthase activity(GO:0010333)	Pca01G029010.1/Pca01G029020.1/Pca01G029030.1/Pca01G029040.1/Pca04G002500.1/Pca04G002510.1/Pca04G002520.1/Pca07G010870.1/Pca11G002720.1/Pca17G003570.1/Pca17G003580.1/Pca17G003590.1/Pca19G001490.1/Pca19G001560.1/Pca19G001590.1/Pca19G001650.1/Pca19G001710.1/Pca19G001760.1/Pca19G001790.1/Pca19G001810.1/Pca19G001850.1/Pca19G001860.1	22/1942	1.5538e-09	9.23624e-09
Molecular Function:abscisic acid binding(GO:0010427)	Pca04G001650.1/Pca08G019640.1/Pca08G019660.1/Pca08G019680.1/Pca08G019690.1/Pca08G019700.1/Pca08G019710.1/Pca08G019720.1/Pca08G019740.1/Pca10G000010.1/Pca10G000020.1/Pca11G002220.1/Pca11G002230.1/Pca11G002240.1/Pca11G002250.1/Pca11G002260.1/Pca14G013140.1/Pca16G004390.1	18/1942	2.51127e-09	1.40984e-08
Molecular Function:protein phosphatase inhibitor activity(GO:0004864)	Pca04G001650.1/Pca08G019640.1/Pca08G019660.1/Pca08G019680.1/Pca08G019690.1/Pca08G019700.1/Pca08G019710.1/Pca08G019720.1/Pca08G019740.1/Pca10G000010.1/Pca10G000020.1/Pca11G002220.1/Pca11G002230.1/Pca11G002240.1/Pca11G002250.1/Pca11G002260.1/Pca14G013140.1/Pca16G004390.1	18/1942	6.19217e-09	3.29334e-08
Molecular Function:iron ion binding(GO:0005506)	Pca01G010330.1/Pca02G004010.1/Pca02G004020.1/Pca02G011380.1/Pca02G011390.1/Pca02G011410.1/Pca02G012640.1/Pca02G014090.1/Pca02G014100.1/Pca02G014120.1/Pca02G014130.1/Pca02G014140.1/Pca02G014150.1/Pca02G014160.1/Pca03G000010.1/Pca03G000020.1/Pca03G000100.1/Pca03G000680.1/Pca03G000690.1/Pca03G010820.1/Pca04G004890.1/Pca04G004930.1/Pca04G011650.1/Pca04G011660.1/Pca04G011670.1/Pca04G011690.1/Pca05G002…	70/1942	1.19645e-06	6.0452e-06
Molecular Function:ferrous iron transmembrane transporter activity(GO:0015093)	Pca10G015680.1/Pca10G015690.1/Pca10G015700.1/Pca10G015710.1/Pca10G015720.1/Pca10G015730.1/Pca10G015740.1	7/1942	0.000112484	0.000516673
Molecular Function:zinc efflux active transmembrane transporter ac..| zinc efflux active transmembrane transporter activity(GO:0015341)	Pca10G015680.1/Pca10G015690.1/Pca10G015700.1/Pca10G015710.1/Pca10G015720.1/Pca10G015730.1/Pca10G015740.1	7/1942	0.000112484	0.000516673
Molecular Function:transferase activity(GO:0016740)	Pca01G016690.1/Pca01G039950.1/Pca01G040000.1/Pca01G040010.1/Pca01G040020.1/Pca02G023710.1/Pca03G004960.1/Pca05G003150.1/Pca06G007370.1/Pca07G005770.1/Pca08G015990.1/Pca08G016000.1/Pca08G016010.1/Pca08G016020.1/Pca08G016030.1/Pca08G016040.1/Pca09G014100.1/Pca10G000590.1/Pca10G000980.1/Pca10G005560.1/Pca10G005570.1/Pca10G005580.1/Pca10G005600.1/Pca10G005610.1/Pca11G004280.1/Pca11G009050.1/Pca11G009…	47/1942	0.000135205	0.000594036
Molecular Function:thiamine pyrophosphate binding(GO:0030976)	Pca04G004800.1/Pca06G009210.1/Pca11G005390.1/Pca16G010950.1/Pca17G013310.1/Pca17G013740.1	6/1942	0.000385537	0.00162331
Molecular Function:hydroquinone:oxygen oxidoreductase activity(GO:0052716)	Pca01G032010.1/Pca01G037160.1/Pca01G037170.1/Pca05G018310.1/Pca11G010460.1/Pca15G003640.1/Pca15G003650.1/Pca19G010240.1/Pca19G010250.1/Pca19G010260.1/Pca19G010290.1/Pca19G010310.1	12/1942	0.000664502	0.00268599
Molecular Function:chitinase activity(GO:0004568)	Pca06G016660.1/Pca06G023530.1/Pca06G023550.1/Pca15G002220.1/Pca15G002240.1/Pca15G002250.1/Pca15G002260.1/Pca15G002270.1/Pca16G011300.1/Pca18G010020.1/Pca18G010030.1	11/1942	0.000744132	0.00289217
Molecular Function:fatty-acyl-CoA reductase (alcohol-forming) acti..| fatty-acyl-CoA reductase (alcohol-forming) activity(GO:0080019)	Pca04G016970.1/Pca04G016990.1/Pca09G013230.1/Pca09G013240.1/Pca09G013250.1	5/1942	0.000782179	0.00292745
Molecular Function:magnesium ion binding(GO:0000287)	Pca01G029010.1/Pca01G029020.1/Pca01G029030.1/Pca01G029040.1/Pca04G002500.1/Pca04G002510.1/Pca04G002520.1/Pca04G004800.1/Pca04G019030.1/Pca06G009210.1/Pca07G010870.1/Pca09G002900.1/Pca11G002720.1/Pca11G005390.1/Pca16G010950.1/Pca17G003570.1/Pca17G003580.1/Pca17G003590.1/Pca17G013310.1/Pca17G013740.1/Pca19G001490.1/Pca19G001560.1/Pca19G001590.1/Pca19G001650.1/Pca19G001710.1/Pca19G001760.1/Pca19G001…	30/1942	0.00122441	0.00441893
Molecular Function:cinnamyl-alcohol dehydrogenase activity(GO:0045551)	Pca01G025010.1/Pca06G017580.1/Pca09G005660.1/Pca09G005690.1/Pca16G007280.1	5/1942	0.00133351	0.00464673
Molecular Function:carboxy-lyase activity(GO:0016831)	Pca04G004800.1/Pca06G009210.1/Pca11G005390.1/Pca16G010950.1/Pca17G013310.1/Pca17G013740.1	6/1942	0.00143851	0.0048455
Molecular Function:DNA helicase activity(GO:0003678)	Pca01G016850.1/Pca01G018810.1/Pca01G019350.1/Pca02G011150.1/Pca03G002910.1/Pca03G004420.1/Pca03G005680.1/Pca11G005810.1/Pca11G008510.1/Pca15G007370.1/Pca15G010660.1	11/1942	0.00278159	0.00906731
Molecular Function:cadmium ion transmembrane transporter activity(GO:0015086)	Pca10G015680.1/Pca10G015690.1/Pca10G015700.1/Pca10G015710.1/Pca10G015720.1/Pca10G015730.1/Pca10G015740.1	7/1942	0.00305442	0.00964555
Molecular Function:FAD binding(GO:0071949)	Pca01G041860.1/Pca01G041890.1/Pca01G041920.1/Pca01G042210.1/Pca01G042230.1/Pca01G042240.1/Pca01G042320.1/Pca01G042330.1/Pca11G014290.1/Pca11G014350.1/Pca11G014400.1/Pca11G014430.1/Pca11G014440.1/Pca11G014450.1/Pca11G014460.1/Pca11G014480.1/Pca11G014490.1/Pca11G014500.1/Pca11G014510.1	19/1942	0.00617528	0.0188387
Molecular Function:serine-type carboxypeptidase activity(GO:0004185)	Pca05G005450.1/Pca08G011850.1/Pca08G011860.1/Pca08G011870.1/Pca08G011880.1/Pca08G011890.1/Pca08G011910.1/Pca08G011920.1/Pca16G003230.1/Pca16G003240.1/Pca16G003260.1/Pca16G003270.1	12/1942	0.00633843	0.0188387
Molecular Function:aspartic-type endopeptidase activity(GO:0004190)	Pca02G017700.1/Pca02G019600.1/Pca03G007960.1/Pca03G009580.1/Pca04G009640.1/Pca07G005860.1/Pca08G015100.1/Pca09G000140.1/Pca10G003110.1/Pca12G004990.1/Pca14G009570.1/Pca16G008520.1/Pca18G001290.1/Pca18G001300.1/Pca18G001310.1/Pca18G001350.1/Pca19G006210.1	17/1942	0.0107212	0.0303555
Molecular Function:RNA-directed DNA polymerase activity(GO:0003964)	Pca01G018000.1/Pca02G006340.1/Pca02G020290.1/Pca06G014380.1/Pca06G015570.1/Pca18G004210.1	6/1942	0.0108142	0.0303555
Molecular Function:ferroxidase activity(GO:0004322)	Pca01G032010.1/Pca01G037160.1/Pca01G037170.1/Pca05G018310.1/Pca11G010460.1/Pca15G003640.1/Pca15G003650.1/Pca19G010240.1/Pca19G010250.1/Pca19G010260.1/Pca19G010290.1/Pca19G010310.1	12/1942	0.0180151	0.0492019
Molecular Function:transferase activity, transferring alkyl or ary..| transferase activity, transferring alkyl or aryl (other than methyl) groups(GO:0016765)	Pca01G039950.1/Pca01G040020.1/Pca11G009850.1/Pca11G009910.1/Pca11G012620.1	5/1942	0.0188934	0.0498184
Molecular Function:cation transmembrane transporter activity(GO:0008324)	Pca10G015680.1/Pca10G015690.1/Pca10G015700.1/Pca10G015710.1/Pca10G015720.1/Pca10G015730.1/Pca10G015740.1	7/1942	0.0192268	0.0498184
Molecular Function:transferase activity, transferring acyl groups ..| transferase activity, transferring acyl groups other than amino-acyl groups(GO:0016747)	Pca01G029180.1/Pca01G036690.1/Pca01G036700.1/Pca01G036710.1/Pca03G005900.1/Pca04G001290.1/Pca04G001320.1/Pca04G007370.1/Pca05G002290.1/Pca05G002320.1/Pca06G002770.1/Pca06G002980.1/Pca07G000370.1/Pca07G000400.1/Pca07G000450.1/Pca07G013060.1/Pca13G011110.1/Pca13G011130.1/Pca13G011180.1/Pca15G011400.1/Pca15G011440.1/Pca19G001940.1/Pca19G010560.1/Pca19G012060.1/Pca19G012070.1/Pca19G012080.1	26/1942	0.0226223	0.0571511
Molecular Function:zinc ion transmembrane transporter activity(GO:0005385)	Pca06G000620.1/Pca06G000640.1/Pca06G000680.1/Pca08G007460.1/Pca10G015780.1/Pca17G002830.1	6/1942	0.0236819	0.0583687
Molecular Function:chromatin DNA binding(GO:0031490)	Pca03G002270.1/Pca03G002520.1/Pca03G002530.1/Pca03G002560.1/Pca03G002710.1	5/1942	0.0346039	0.0832575
Molecular Function:dipeptidyl-peptidase activity(GO:0008239)	Pca03G017030.1/Pca03G017070.1/Pca03G017100.1/Pca03G017180.1	4/1942	0.0417271	0.0980612
Molecular Function:transcription corepressor activity(GO:0003714)	Pca01G029720.1/Pca05G000700.1/Pca05G000780.1/Pca05G000970.1/Pca17G004820.1/Pca17G004830.1/Pca17G004840.1	7/1942	0.0444622	0.102114
Molecular Function:glutathione binding(GO:0043295)	Pca01G039950.1/Pca01G040020.1/Pca11G012620.1	3/1942	0.0470561	0.10567

## Sheet: Table S16
Table S16 Information for the P. cathayana populations in the present study.
No.	Population code	Locality	Sample size	Groups	Latitude (N)	Lontitude (E)	Altitude (m)
1	HY	Huangyuan, Qinghai, China	8	NW	36°40′48.3″-36°41′01.3″	101°15′41.5″-101°16′49.7″	2630-2635
2	HZ	Huangzhong, Qinghai, China	13	NW	36°50′04.4″-36°50′31.9″	101°23′22.2″-101°23′46.7″	2621-2659
3	DT	Datong, Qinghai, China	11	NW	37.00′36.0″-37°02′57.2″	101°47′11.3″-101°49′09.1″	2625-2829
4	LD	Ledu, Qinghai, China	11	NW	36°26′54.3″-36°27′13.8″	102°29′43.1″-102°30′30.2″	1903-1941
5	ZY	Zhangye, Gansu, China	7	NW	38°15′05.3″-38.15′39.0″	100°55′13.6″-100°55′42.2″	2758-2782
6	LX	Linxia, Gansu, China	7	NW	34°20′40.8″-35°28′14.3″	103°20′03.4″-106°08′06.1″	1980-2422
7	GY	Guyuan, Ningxia, China	1	NW	35°30′16.3-35°30′16.4″	106°10′55.2″-106°10′55.5″	2376-2377
8	JZ	Jiuzhaigou, Sichuan, China	10	SW	33°03′32.7″-33°20′58.3″	103°54′58.0″-104°26′29.6″	1108-1608
9	YH	Yonghe, Sichuan, China	12	SW	33°18′12.5″-33°20′16.7″	104°23′34.5″-104°23′51.6″	1611-1704
10	TB	Taibai Mountain, Shaanxi, China	17	SW	34.02°59.8″-34°03′35.8″	107°35′13.9″-107°36′08.8″	1042-1084
11	CA	Changan, Shaanxi, China	8	SW	33°58′00.2″-33°58′49.1″	109°00′07.5″-109°01′09.8″	826-1302
12	LT	Lantian, Shaanxi, China	8	SW	33°59′52.1″-34°03′57.7″	109°27′34.4″-109°45′09.3″	874-1256
13	QY	Qiliyu, Shanxi, China	19	SW	36°36′04.4″-36°36′48.4″	111°57′47.3″-111°59′55.4″	1290-1504
14	FS	Fangshan, Shanxi, China	16	SW	37°50′17.5″-37°54′36.1″	111°22′12.1″-111°23′58.2″	1573-1681
15	NW	Niuwei, Shanxi, China	14	TH	38°16′24.5″-38°19′29.7″	112°21′20.0″-112°24′55.4″	1109-1245
16	YY	Youyu, Shanxi, China	18	TH	39°56′25.0″-39°56′31.0″	112°34′03.1″-112°34′17.9″	1399-1422
17	LC	Liangcheng, Inner Mongolia, China	6	TH	40°26′00.8″-40°33′07.1″	112°16′36.3″-112°30′36.1″	1278-1856
18	FZ	Fengzhen, Inner Mongolia, China	5	TH	40°19′51.4″-40°20′08.9″	113°10′48.2″-113°10′59.6″	1213-1221
19	WT	Mount Wutai, Shanxi, China	15	TH	38°45′25.7″-38°48′08.7″	113°37′21.6″-113°41′48.1″	1064-1170
20	LQ	Longquan, Hebei, China	19	TH	38°55′14.5″-38°57′55.8″	113°47′00.5″-113°50′17.4″	742-869
21	GL	Guangling, Shanxi, China	13	TH	39°39′59.1″-39°41′04.1″	114°01′07.5″-114°01′58.8″	1491-1684
22	YX	Yixian, Hebei, China	19	TH	39°22′44.5″-39°30′23.0″	115°03′27.8″-115°09′35.7″	809-936
23	ZL	Zhuolu, Hebei, China	20	TH	40°04′58.4″-40°05′12.6″	115°05′37.5″-115°06′40.8″	1145-1206
24	XW	Xiaowutai, Hebei, China	14	NC	39°56′10.7″-39°56′38.5″	114°57′45.1″-114°59′16.6″	1283-1419
25	XL	Xiaolongmen, Beijing, China	10	NC	39°57′34.3″-39°59′16.6″	115°25′50.2″-115°27′57.1″	953-1379
26	JG	Jiangou, Beijing, China	12	NC	40°03′55.4″-40°04′24.6″	116°03′15.2″-116°03″40.4″	895-1042
27	SJ	Sujiadian, Hebei, China	20	NC	41°35′16.1″-41°35′33.3″	116°42′20.4″-116°44′51.2″	1066-1233
28	FN	Fengning, Hebei, China	14	NC	41°29′40.4″-41°30′39.0″	116°45′28.4″-116°45′47.8″	1072-1169
29	BD	Badi, Inner Mongolia, China	8	NC	42°03′20.4″-42°15′01.2″	116°57′46.4″-117°08′16.7″	1228-1299
30	BJ	Banjieta, Inner Mongolia, China	6	NC	41°49′30.1″-41°50′29.8″	117°33′37.2″-117°35′37.2″	1080-1228
31	WC	Weichang, Inner Mongolia, China	14	NC	42°21′29.3″-42°26′37.3″	117°29′52.5″-117°47′57.4″	1319-1497
32	LK	Lanqikalun, Hebei, China	6	NC	41°41′01.7″-41°41′11.7″	118°07′13.0″-118°07′19.6″	1163-1186
33	NC	Ningcheng, Inner Mongolia, China	20	NC	41°32′12.1″-41°33′17.2″	118°23′39.8″-118°23′43.5″	1077-1184
34	ML	Meilin, Inner Mongolia, China	16	NC	41°38′41.4″-41°39′04.9″	118°26′52.8″-118°27′30.1″	1127-1207
35	QL	Qinglong, Hebei, China	20	NC	40°29′11.8″-40°29′21.3″	118°48′59.0″-118°49′34.3″	738-826
36	BX	Benxi, Liaoning, China	1	NC	40°59′46.9″	124°18′50.5″	274

## Sheet: Table S17
Table S17 Data quality overview for the 438 resequenced samples.
Sample	Sample code	Group	Group for genetic analysis	Raw Base(bp)	Clean Base(bp)	Q20(%)	Q30(%)	GC Content(%)	Mapped reads	Total reads	Mapping rate(%)	Average depth(X)	Coverage at least 1X(%)	Coverage at least 4X(%)
PC-1	JG1	NC	NC	17728000000	17698000000	97.59	93.25	36.87	110718846	117988068	0.9384	30.01	0.9975	0.9948
PC-10	JG10	NC	NC	17560000000	17518000000	97.37	92.97	39.42	112601756	116787586	0.9642	30.8	0.9955	0.963
PC-100	YX14	TH	TH	16394000000	16374000000	96.17	90.06	35.34	99809319	109163098	0.9143	29.23	0.9726	0.9487
PC-101	YX15	TH	TH	19909000000	19868000000	97.3	92.47	36.39	123003351	132455308	0.9286	35.09	0.9736	0.9517
PC-102	YX16	TH	TH	19340000000	19306000000	97.45	92.88	36.35	118459848	128706886	0.9204	30.98	0.9717	0.9499
PC-103	YX17	TH	-	17171000000	17115000000	96.56	90.95	38.7	106817619	114098784	0.9362	29.06	0.9691	0.9494
PC-104	YX18	TH	TH	19360000000	19321000000	97.28	92.39	35.78	119673240	128808098	0.9291	34.76	0.9721	0.9524
PC-105	LQ1	TH	TH	21388000000	21348000000	97.31	92.53	35.98	131370400	142319608	0.9231	36.37	0.9732	0.9549
PC-106	LQ2	TH	TH	21090000000	21051000000	97.36	92.67	35.61	129010589	140342442	0.9193	36.64	0.9736	0.9557
PC-107	LQ3	TH	TH	15956000000	15919000000	97.33	92.59	35.39	98354678	106125368	0.9268	28.87	0.9719	0.9508
PC-108	LQ4	TH	TH	15922000000	15893000000	97.28	92.44	35.59	97919631	105955752	0.9242	28.47	0.9712	0.9492
PC-109	LQ5	TH	TH	18291000000	18262000000	97.43	92.75	35	112301160	121748290	0.9224	31.05	0.9728	0.9536
PC-11	JG11	NC	NC	16489000000	16445000000	97.58	93.32	36.6	105813248	109636196	0.9651	30.2	0.9976	0.9948
PC-110	LQ6	TH	TH	21533000000	21492000000	97.58	93.13	35.48	131840179	143279486	0.9202	34.77	0.9735	0.9555
PC-111	LQ7	TH	TH	18096000000	18065000000	97.69	93.59	35.97	110992254	120435252	0.9216	32.43	0.9717	0.9512
PC-112	LQ8	TH	TH	21895000000	21851000000	97.54	93.05	35.52	133417231	145670802	0.9159	35.06	0.9733	0.9554
PC-113	LQ9	TH	TH	19632000000	19598000000	97.69	93.58	37.38	121551652	130652348	0.9303	32.94	0.9698	0.935
PC-114	LQ10	TH	TH	21174000000	21137000000	97.73	93.69	38.23	131552013	140912904	0.9336	34.54	0.962	0.8962
PC-115	LQ11	TH	TH	17228000000	17198000000	97.7	93.62	37.41	106082955	114656074	0.9252	28.76	0.9681	0.9282
PC-116	LQ12	TH	TH	19046000000	19013000000	97.6	93.41	38.17	117757201	126751744	0.929	33.61	0.9667	0.9127
PC-117	LQ13	TH	TH	16077000000	16047000000	97.58	93.43	38.74	99914428	106981106	0.9339	29.43	0.9545	0.8595
PC-118	LQ14	TH	TH	18549000000	18525000000	96.97	91.94	37.79	114968923	123500648	0.9309	31.64	0.9679	0.9202
PC-119	LQ15	TH	TH	17804000000	17789000000	96.94	91.77	35.92	109327709	118591826	0.9219	29.93	0.9716	0.9499
PC-12	JG12	NC	NC	19756000000	19697000000	96.5	91.22	40.16	125759858	131313148	0.9577	32.2	0.9962	0.9632
PC-120	LQ16	TH	TH	17975000000	17941000000	96.35	90.52	35.91	109495816	119608142	0.9155	31.98	0.9724	0.9522
PC-121	LQ17	TH	TH	19398000000	19363000000	97.58	93.34	37.86	120418841	129088426	0.9328	32.93	0.9666	0.9166
PC-122	LQ18	TH	TH	18614000000	18578000000	97.59	93.47	38.42	115326988	123853432	0.9312	33.29	0.9688	0.925
PC-123	LQ19	TH	TH	16332000000	16313000000	97.19	92.41	38.88	100467377	108751152	0.9238	28.39	0.956	0.8577
PC-124	QL1	NC	NC	18102000000	18048000000	97.77	93.84	36.75	115771092	120323178	0.9622	33.05	0.9651	0.9481
PC-125	QL2	NC	NC	19422000000	19386000000	97.75	93.69	35.52	123555978	129239112	0.956	35.25	0.9695	0.9539
PC-126	QL3	NC	NC	17332000000	17282000000	97.72	93.73	37.67	110100176	115211548	0.9556	31.45	0.9678	0.9455
PC-127	QL4	NC	NC	18552000000	18506000000	97.25	92.49	36.78	116404988	123374370	0.9435	31.62	0.9704	0.9544
PC-128	QL5	NC	NC	28134000000	28061000000	97.11	92.09	36.3	178957327	187073328	0.9566	49.52	0.9717	0.9574
PC-129	QL6	NC	NC	17147000000	17105000000	97.17	92.21	36.11	107874617	114030010	0.946	30.15	0.9704	0.9542
PC-13	LT1	SW	SW	17018000000	16968000000	97.79	93.87	36.74	104286504	113121236	0.9219	29.99	0.9659	0.936
PC-130	QL7	NC	NC	16652000000	16619000000	97	92	36.19	104757409	110794146	0.9455	32.05	0.9674	0.9503
PC-131	QL8	NC	NC	19632000000	19558000000	97.06	92.12	37.73	122732315	130384874	0.9413	34.35	0.9657	0.9481
PC-132	QL9	NC	NC	18604000000	18577000000	97.66	93.52	35.41	118332048	123849978	0.9554	34.32	0.9682	0.9524
PC-133	QL10	NC	NC	19720000000	19663000000	97.67	93.64	36.97	124105794	131084866	0.9468	35	0.9686	0.9528
PC-134	QL11	NC	NC	17991000000	17928000000	96.49	90.85	38.66	112107545	119519746	0.938	30.04	0.9685	0.9503
PC-135	QL12	NC	NC	17937000000	17902000000	97.88	94	35.76	111415634	119348222	0.9335	30.35	0.9688	0.9517
PC-136	QL13	NC	NC	15866000000	15848000000	97.34	92.59	35.23	99529900	105652530	0.942	26.87	0.9657	0.9462
PC-137	QL14	NC	NC	17738000000	17696000000	97.6	93.44	36.55	113157628	117972300	0.9592	32.63	0.9686	0.9522
PC-138	QL15	NC	NC	16274000000	16231000000	97.28	92.83	39.42	100669104	108203342	0.9304	26.73	0.9645	0.9308
PC-139	QL16	NC	NC	15083000000	15037000000	97.71	93.62	36.51	94491639	100246624	0.9426	26.57	0.9637	0.9422
PC-14	LT2	SW	SW	20498000000	20447000000	97.25	92.44	38.05	126178655	136316458	0.9256	35.82	0.9673	0.9335
PC-140	QL17	NC	NC	16003000000	15970000000	97.7	93.61	35.4	101432236	106464060	0.9527	30.32	0.9676	0.9508
PC-141	QL18	NC	NC	16238000000	16193000000	96.59	91.08	39.64	101192541	107954414	0.9374	26.79	0.9642	0.94
PC-142	QL19	NC	NC	16247000000	16201000000	97.33	92.85	38.27	101935193	108004578	0.9438	26.92	0.9653	0.9392
PC-143	QL20	NC	NC	16268000000	16235000000	96.31	90.3	36.74	102389355	108234630	0.946	30.26	0.9693	0.9529
PC-144	HY1	NW	NW	16725000000	16683000000	97.53	93.01	36.01	100978047	111219446	0.9079	25.06	0.963	0.9312
PC-145	HY2	NW	NW	16363000000	16314000000	97.31	92.86	38.51	99139102	108761088	0.9115	27.22	0.9604	0.8856
PC-146	HY3	NW	NW	17540000000	17508000000	97.46	92.86	36.15	105991267	116720146	0.9081	29.48	0.9643	0.9361
PC-147	HY4	NW	NW	20543000000	20496000000	97.48	92.96	35.9	124475120	136637760	0.911	33.61	0.9665	0.942
PC-148	HY5	NW	NW	21466000000	21418000000	97.29	92.42	36.03	130134028	142788252	0.9114	34.22	0.9665	0.9419
PC-149	HY6	NW	NW	17791000000	17758000000	96.66	91.09	35.83	107292838	118385724	0.9063	31.3	0.9654	0.9391
PC-15	YH12	SW	-	20151000000	20115000000	96.7	91.15	36.12	122235266	134102702	0.9115	34.78	0.9661	0.9422
PC-150	HY7	NW	NW	16545000000	16519000000	97.83	93.66	35.62	100500055	110129288	0.9126	26.82	0.9628	0.9335
PC-151	HY8	NW	NW	17889000000	17853000000	97.6	93.2	35.78	108980032	119020844	0.9156	29.1	0.9648	0.9375
PC-152	HZ1	NW	NW	22041000000	21994000000	97.52	92.98	36.02	134127835	146627238	0.9148	33.94	0.9661	0.9417
PC-153	HZ2	NW	NW	17071000000	17017000000	97.66	93.36	36.32	104086233	113444808	0.9175	26.1	0.9631	0.9328
PC-154	HZ3	NW	NW	15609000000	15581000000	95.16	88.17	36.08	94400243	103875844	0.9088	28.38	0.9654	0.9359
PC-155	HZ4	NW	NW	17746000000	17719000000	95.04	88	36.27	106910248	118123602	0.9051	30.35	0.9671	0.9383
PC-156	HZ5	NW	NW	17255000000	17229000000	94.98	87.84	35.61	103946219	114857946	0.905	31.19	0.9663	0.9389
PC-157	HZ6	NW	NW	17308000000	17276000000	97.06	91.98	36.39	106357821	115175046	0.9234	31.41	0.9646	0.9359
PC-158	HZ7	NW	NW	26121000000	26070000000	97.39	92.73	36.1	158668022	173801820	0.9129	42.2	0.97	0.9469
PC-159	HZ8	NW	NW	18028000000	17994000000	95.69	89.3	36.75	109162503	119962880	0.91	31.55	0.9659	0.9363
PC-16	LT3	SW	SW	20601000000	20562000000	97.69	93.35	35.66	126052812	137083204	0.9195	33.58	0.9671	0.9428
PC-160	HZ9	NW	NW	15952000000	15925000000	95.35	88.54	35.97	96412445	106168424	0.9081	28.47	0.9643	0.9345
PC-161	HZ10	NW	NW	20941000000	20903000000	97.39	92.64	36.3	128487290	139352898	0.922	35.93	0.966	0.9412
PC-162	HZ11	NW	NW	18716000000	18676000000	97.69	93.46	36.8	114154518	124505672	0.9169	28.98	0.9643	0.9359
PC-163	HZ12	NW	NW	17042000000	17025000000	97	91.92	37.17	103985674	113501770	0.9162	28.37	0.9608	0.9168
PC-164	HZ13	NW	NW	17464000000	17446000000	97.19	92.38	37.03	104706294	116303972	0.9003	28.01	0.9632	0.9324
PC-165	LD1	NW	NW	19973000000	19935000000	97.62	93.34	35.32	121376710	132897276	0.9133	32.43	0.9624	0.936
PC-166	LD2	NW	NW	17776000000	17760000000	97.28	92.55	37.33	108713584	118402994	0.9182	29.22	0.9575	0.9073
PC-167	LD3	NW	NW	19661000000	19628000000	97.38	92.79	37.64	120308821	130855146	0.9194	31.69	0.9577	0.9038
PC-168	LD4	NW	NW	17136000000	17090000000	97.19	92.63	38.44	103902291	113936458	0.9119	28	0.9624	0.9243
PC-169	LD5	NW	NW	15272000000	15130000000	97.16	92.32	36.13	91266854	100864308	0.9048	24.72	0.9596	0.9264
PC-17	LT4	SW	SW	15642000000	15601000000	97.03	92.1	37.17	93665560	104003978	0.9006	26.46	0.9641	0.9301
PC-170	LD6	NW	NW	18658000000	18627000000	97.7	93.62	37.15	112445357	124177854	0.9055	29.42	0.9609	0.9269
PC-171	LD7	NW	NW	16748000000	16716000000	97.46	93.07	38.05	102066431	111442422	0.9159	28.64	0.9601	0.9074
PC-172	LD8	NW	NW	19873000000	19841000000	97.8	93.78	36.97	120472943	132274858	0.9108	30.46	0.9615	0.9303
PC-173	LD9	NW	NW	16722000000	16683000000	96.27	90.32	36.13	100894746	111222372	0.9071	29.89	0.9627	0.9344
PC-174	LD10	NW	NW	17165000000	17141000000	97.32	92.49	36.38	103825876	114276108	0.9086	27.02	0.9609	0.9301
PC-175	LD11	NW	NW	19392000000	19356000000	96.97	92	38.64	117268814	129043096	0.9088	30.57	0.9606	0.9014
PC-176	DT1	NW	NW	18514000000	18487000000	96.52	90.69	35.3	112364184	123243384	0.9117	31.45	0.9654	0.939
PC-177	DT2	NW	NW	19250000000	19207000000	97.35	92.51	35.09	117930758	128044350	0.921	33.68	0.9664	0.9426
PC-178	DT3	NW	NW	20582000000	20549000000	96.76	91.25	35.54	124857779	136994032	0.9114	34.12	0.9666	0.9421
PC-179	DT4	NW	NW	19773000000	19735000000	97.63	93.18	35.57	120649770	131563494	0.917	31.44	0.9641	0.9386
PC-18	LT5	SW	SW	16284000000	16252000000	97.54	93.17	36.84	99877758	108345846	0.9218	27.12	0.964	0.9302
PC-180	DT5	NW	NW	17015000000	16984000000	97.57	93.09	35.67	104078649	113223714	0.9192	28.23	0.9649	0.938
PC-181	DT6	NW	NW	17137000000	17103000000	97.27	92.47	37.47	105162485	114020086	0.9223	30.77	0.9557	0.8911
PC-182	DT7	NW	NW	17356000000	17331000000	97.69	93.55	37.07	107183601	115538506	0.9277	29.36	0.9621	0.9232
PC-183	DT8	NW	NW	18716000000	18697000000	97.19	92.38	37.55	115588685	124645488	0.9273	32.11	0.959	0.9043
PC-184	DT9	NW	NW	16268000000	16237000000	97.25	92.55	36.5	99970593	108249952	0.9235	29.41	0.9631	0.9328
PC-185	DT10	NW	NW	18905000000	18880000000	97.47	92.84	36.66	115486668	125866248	0.9175	32.47	0.9643	0.9366
PC-186	DT11	NW	NW	15789000000	15764000000	97.02	92.02	35.63	96084132	105091732	0.9143	29.03	0.9636	0.9352
PC-187	ZY1	NW	NW	18803000000	18775000000	97.68	93.53	37.21	115321112	125164196	0.9214	31.3	0.9627	0.9263
PC-188	ZY2	NW	NW	16671000000	16642000000	97.83	93.89	37.83	102742202	110946370	0.9261	27.77	0.9538	0.8858
PC-189	ZY3	NW	NW	16016000000	16000000000	97.53	93.03	35.62	97962927	106667362	0.9184	27.63	0.9618	0.9313
PC-19	LT6	SW	SW	21266000000	21228000000	97.81	93.72	36.84	129507949	141521024	0.9151	33.26	0.9669	0.9419
PC-190	ZY4	NW	NW	19829000000	19801000000	97.75	93.69	35.13	121836898	132009042	0.9229	34.34	0.9646	0.9396
PC-191	ZY5	NW	NW	16668000000	16644000000	97.53	93.23	37.2	102408038	110958716	0.9229	28.79	0.9616	0.9204
PC-192	ZY6	NW	NW	23539000000	23506000000	97.78	93.75	36.52	145105910	156705356	0.926	38.77	0.9658	0.9404
PC-193	ZY7	NW	NW	17343000000	17318000000	97.5	93.16	36.45	106566782	115450574	0.9231	30.81	0.9633	0.9329
PC-194	ZL1	TH	TH	18035000000	18015000000	97.09	92.12	36.2	109871247	120101186	0.9148	28.56	0.9724	0.95
PC-195	ZL2	TH	TH	16560000000	16530000000	97.39	92.86	36.51	99323811	110199580	0.9013	25.9	0.9711	0.9466
PC-196	ZL3	TH	TH	19269000000	19173000000	97.19	92.84	38.59	116085382	127820732	0.9082	31.27	0.9714	0.923
PC-197	ZL4	TH	TH	17303000000	17261000000	97.25	92.43	37.23	104847735	115070242	0.9112	28.4	0.9714	0.943
PC-198	ZL5	TH	TH	21322000000	21278000000	97.3	92.56	36.73	128237906	141855556	0.904	33.95	0.974	0.9548
PC-199	ZL6	TH	TH	20585000000	20528000000	97.13	92.31	37.64	125015695	136855612	0.9135	33.37	0.9735	0.9486
PC-2	JG2	NC	NC	15962000000	15935000000	96.79	91.26	35.47	102093416	106230890	0.9611	30.23	0.9976	0.9958
PC-20	LT7	SW	SW	19844000000	19803000000	97.59	93.22	36.84	117888828	132018426	0.893	31.33	0.9666	0.9406
PC-200	ZL7	TH	TH	19388000000	19337000000	97.28	92.49	36.88	116508334	128916604	0.9037	30.64	0.9731	0.9511
PC-201	ZL8	TH	TH	15760000000	15724000000	97.44	92.92	37.22	95830365	104826820	0.9142	27.04	0.9711	0.9444
PC-202	ZL9	TH	TH	18113000000	18062000000	97.27	92.52	37.28	109189582	120416616	0.9068	29.11	0.9722	0.9463
PC-203	ZL10	TH	TH	18634000000	18595000000	97.35	92.75	37.26	109877524	123969274	0.8863	29.31	0.9716	0.9484
PC-204	ZL11	TH	TH	17200000000	17154000000	97.12	92.3	38.53	98129570	114359146	0.8581	26.52	0.9699	0.9347
PC-205	ZL12	TH	TH	17324000000	17301000000	97.18	92.28	36.52	104819304	115340682	0.9088	27.08	0.9715	0.9472
PC-206	ZL13	TH	TH	18494000000	18454000000	97.31	92.62	37.83	111522975	123024358	0.9065	30.77	0.9634	0.9089
PC-207	ZL14	TH	TH	21734000000	21687000000	97.41	93.06	37.89	134400291	144580612	0.9296	37.24	0.9712	0.9343
PC-208	ZL15	TH	TH	17400000000	17365000000	97.69	93.63	38.33	107460562	115767504	0.9282	29.31	0.9581	0.8818
PC-209	ZL16	TH	TH	22926000000	22878000000	97.63	93.51	37.89	141273348	152523126	0.9262	36.08	0.9725	0.9457
PC-21	CA1	SW	SW	15966000000	15938000000	97.26	92.59	35.92	97106103	106251904	0.9139	28.97	0.9647	0.9366
PC-210	ZL17	TH	TH	19108000000	19076000000	97.5	93.26	38.9	118188195	127171738	0.9294	31.31	0.9601	0.8831
PC-211	ZL18	TH	TH	26560000000	26476000000	97.66	93.62	37.59	164031566	176509898	0.9293	42.81	0.9731	0.9445
PC-212	ZL19	TH	TH	18904000000	18877000000	97.03	92.09	38.73	117435758	125848794	0.9331	32.15	0.9515	0.8642
PC-213	ZL20	TH	TH	16389000000	16344000000	97.41	92.9	38.61	101553976	108961216	0.932	29.21	0.96	0.8862
PC-214	XW1	NC	-	15748000000	15719000000	97.45	93.03	37.33	100814253	104793968	0.962	28.33	0.9676	0.9425
PC-215	XW2	NC	-	20109000000	20067000000	96.6	91.03	36.68	126172731	133780182	0.9431	36.72	0.9675	0.9533
PC-216	XW3	NC	-	19601000000	19554000000	97.78	93.83	36.62	125474600	130360776	0.9625	36.38	0.9684	0.9533
PC-217	XW4	NC	-	18088000000	18018000000	97.48	93.37	38.65	115662853	120120786	0.9629	33.22	0.9693	0.9374
PC-218	XW5	NC	-	17376000000	17343000000	97.32	92.77	37.48	110899137	115617484	0.9592	31.04	0.9642	0.946
PC-219	XW6	NC	-	19953000000	19927000000	97.14	92.27	37.86	126322548	132847178	0.9509	34.23	0.969	0.9508
PC-22	CA2	SW	SW	20242000000	20204000000	97.13	92.22	36.88	121799826	134691726	0.9043	33.97	0.9673	0.9423
PC-220	XW7	NC	-	16368000000	16326000000	97.53	93.03	36.44	103187675	108843228	0.948	27.81	0.9641	0.9464
PC-221	XW8	NC	-	32700000000	32560000000	95.79	89.48	38	207967298	217068506	0.9581	56.76	0.9747	0.9641
PC-222	XW9	NC	-	23665000000	23511000000	96.95	92.45	39.99	148156225	156742822	0.9452	39.57	0.9693	0.9412
PC-223	XW10	NC	-	19322000000	19281000000	97.65	93.35	36	123418632	128537478	0.9602	33.28	0.9721	0.9587
PC-225	XW11	NC	-	21689000000	21627000000	96.25	90.41	38.07	134063670	144177126	0.9299	38.23	0.9686	0.9535
PC-226	XW12	NC	-	17495000000	17471000000	97.12	92.26	37.17	112171438	116476316	0.963	31.62	0.9683	0.9467
PC-227	XW13	NC	-	20023000000	19968000000	97.04	92.13	38.52	127123508	133119400	0.955	35.79	0.9632	0.9429
PC-228	XW14	NC	-	18722000000	18686000000	97.27	92.43	36.31	117869956	124575078	0.9462	32.44	0.9708	0.9555
PC-229	GL1	TH	-	18324000000	18287000000	97.34	92.66	36.57	113232564	121916078	0.9288	31.29	0.9721	0.9576
PC-23	CA3	SW	SW	17427000000	17397000000	96.67	91.02	35.64	105747410	115977318	0.9118	30.05	0.9657	0.9387
PC-230	GL2	TH	-	16256000000	16167000000	96.22	90.77	40.97	103052898	107782846	0.9561	25.19	0.9687	0.8983
PC-231	GL3	TH	TH	16803000000	16780000000	96.65	90.94	35.5	102152520	111865466	0.9132	29.21	0.9718	0.9502
PC-232	GL4	TH	TH	25174000000	25130000000	97.23	92.37	36.25	152287733	167530922	0.909	39.31	0.9739	0.9559
PC-233	GL5	TH	TH	18020000000	17976000000	97.73	93.73	37.28	111830575	119841432	0.9332	32.05	0.9708	0.9387
PC-234	GL6	TH	TH	16068000000	16022000000	97.75	93.91	39.33	99798787	106810964	0.9343	31.29	0.9289	0.8054
PC-235	GL7	TH	-	19972000000	19932000000	97.62	93.45	38.73	126584672	132877056	0.9526	33.9	0.9629	0.9118
PC-236	GL8	TH	-	18465000000	18431000000	97.29	92.5	35.77	117099727	122872996	0.953	34.75	0.9722	0.959
PC-237	GL9	TH	-	20786000000	20736000000	97.16	92.31	36.06	132454880	138240702	0.9581	38.1	0.972	0.9596
PC-238	GL10	TH	-	17826000000	17799000000	96.72	91.12	35.43	112708370	118660630	0.9498	33.3	0.972	0.9575
PC-239	GL11	TH	-	18227000000	18194000000	97.56	93.14	36.28	115359502	121290424	0.9511	31.59	0.9705	0.9562
PC-24	CA4	SW	SW	20482000000	20437000000	97.28	92.5	36.14	125482153	136246010	0.921	35.59	0.9683	0.9446
PC-240	GL12	TH	-	19003000000	18963000000	97.3	92.5	36.05	121233115	126420490	0.959	35.62	0.9705	0.9562
PC-241	GL13	TH	-	21839000000	21778000000	97.66	93.61	36.53	139377836	145189872	0.96	39.09	0.969	0.9554
PC-242	WC13	NC	NC	17090000000	17061000000	96.48	90.78	36.23	107622034	113739624	0.9462	31.83	0.9671	0.9497
PC-243	FS1	SW	-	19180000000	19142000000	97.59	93.2	35.99	122162309	127616336	0.9573	33.14	0.9699	0.9553
PC-244	FS2	SW	-	16291000000	16265000000	95.97	89.76	35.82	102778229	108431764	0.9479	30.39	0.9682	0.9517
PC-245	FS3	SW	-	18140000000	18104000000	97.78	93.88	36.98	114570039	120692556	0.9493	32.1	0.9704	0.9543
PC-246	FS4	SW	-	16446000000	16417000000	96.77	91.34	36.65	102903202	109446786	0.9402	28.72	0.9704	0.9542
PC-247	FS5	SW	-	21350000000	21299000000	97.53	93.26	35.66	136477108	141991316	0.9612	41.35	0.9716	0.9587
PC-248	FS6	SW	-	19990000000	19955000000	96.61	90.96	35.84	125366385	133034196	0.9424	36.22	0.9713	0.9574
PC-249	FS7	SW	-	21250000000	21206000000	97.66	93.57	37.99	134239207	141371316	0.9496	35.78	0.9713	0.9558
PC-25	CA5	SW	SW	20083000000	20048000000	97.47	92.98	37.45	121234335	133655504	0.9071	32.18	0.967	0.9403
PC-250	FS8	SW	-	16649000000	16619000000	97.54	93.16	35.92	105123864	110790162	0.9489	28.04	0.9695	0.9524
PC-251	FS9	SW	-	16182000000	16152000000	97.63	93.5	37.25	102703320	107677182	0.9538	29.65	0.9701	0.9527
PC-252	FS10	SW	-	24471000000	24411000000	97.27	92.52	36.37	155692721	162742044	0.9567	42.13	0.9723	0.9592
PC-253	FS11	SW	-	19496000000	19446000000	96.19	90.14	37.13	122068534	129639742	0.9416	34.58	0.9678	0.9526
PC-254	FS12	SW	-	17883000000	17854000000	97.38	92.91	36.23	113903456	119027028	0.957	32.38	0.9688	0.9524
PC-255	FS13	SW	-	21563000000	21507000000	97.63	93.54	37.69	135780829	143379882	0.947	37.1	0.9706	0.9559
PC-256	FS14	SW	-	18606000000	18575000000	96.59	90.97	35.97	117994206	123830778	0.9529	34.08	0.9709	0.9553
PC-257	FS15	SW	-	17821000000	17791000000	96.2	90.1	35.98	111944150	118607582	0.9438	32.42	0.9724	0.9576
PC-258	FS16	SW	-	17295000000	17263000000	96.53	90.77	36.28	108883616	115086312	0.9461	32.56	0.9692	0.9539
PC-259	NW1	TH	TH	17430000000	17405000000	97.29	92.43	37.38	107844448	116034742	0.9294	31.65	0.969	0.9243
PC-26	CA6	SW	SW	18095000000	18063000000	96.34	90.48	35.84	110000484	120419524	0.9135	33.47	0.9678	0.9432
PC-260	NW2	TH	TH	19091000000	19059000000	97.46	92.84	36.31	117043508	127059434	0.9212	32.71	0.9735	0.9539
PC-261	NW3	TH	TH	18114000000	18092000000	97.21	92.5	40.04	111237528	120610522	0.9223	30.64	0.9268	0.7841
PC-262	NW4	TH	TH	22173000000	22130000000	97.38	92.73	36.14	135181958	147534372	0.9163	37.2	0.9747	0.9575
PC-263	NW5	TH	TH	16597000000	16568000000	95.34	88.54	36.7	101434348	110453692	0.9183	30.81	0.9731	0.945
PC-264	NW6	TH	TH	16732000000	16701000000	95.65	89.22	36.38	101315330	111339848	0.91	29.35	0.9742	0.9522
PC-265	NW7	TH	TH	19823000000	19786000000	97.31	92.51	36.81	120789768	131903742	0.9157	32.38	0.972	0.9442
PC-266	NW8	TH	TH	19788000000	19745000000	97.5	93	37.16	121246346	131634312	0.9211	34.01	0.9732	0.9511
PC-267	NW9	TH	TH	18230000000	18187000000	97.41	92.78	36.81	110969317	121244158	0.9153	31.79	0.9729	0.952
PC-268	NW10	TH	TH	20167000000	20120000000	97.59	93.41	38.72	125721142	134133286	0.9373	36.53	0.9495	0.8578
PC-269	NW11	TH	TH	22923000000	22811000000	97.15	92.72	39.19	140238889	152075736	0.9222	37.72	0.9754	0.9523
PC-27	CA7	SW	SW	19459000000	19421000000	97.66	93.3	36.36	119158752	129471866	0.9203	31.37	0.9666	0.9404
PC-270	NW12	TH	TH	15491000000	15465000000	94.79	87.52	35.77	93589062	103100278	0.9077	27.62	0.979	0.9529
PC-271	NW13	TH	TH	16655000000	16627000000	95.6	89.09	35.77	101133396	110845228	0.9124	28.85	0.974	0.9521
PC-272	NW14	TH	TH	22056000000	22011000000	97.37	92.68	36.47	134479943	146741108	0.9164	35.69	0.9745	0.956
PC-273	WT1	TH	TH	15884000000	15858000000	95.48	88.83	35.69	96051390	105717416	0.9086	27.66	0.9735	0.9506
PC-274	WT2	TH	TH	16742000000	16720000000	95.22	88.3	35.51	101499652	111467156	0.9106	30.83	0.9741	0.9528
PC-275	WT3	TH	TH	18729000000	18701000000	95.66	89.18	35.86	114063884	124670988	0.9149	32.67	0.9747	0.9544
PC-276	WT4	TH	TH	15885000000	15850000000	97.39	92.92	38.66	96267700	105667916	0.911	26.25	0.9714	0.9371
PC-277	WT5	TH	TH	15341000000	15320000000	96.63	90.93	35.38	93867071	102130958	0.9191	28.21	0.9724	0.9501
PC-278	WT6	TH	TH	16717000000	16691000000	97.45	92.91	36.02	103046405	111270854	0.9261	28.34	0.972	0.9486
PC-279	WT7	TH	TH	15960000000	15936000000	95.52	88.88	35.84	97120966	106242926	0.9141	28.91	0.9737	0.9513
PC-28	CA8	SW	SW	18846000000	18809000000	97.35	92.7	37.77	115203188	125395856	0.9187	32.03	0.9625	0.9089
PC-280	WT8	TH	TH	21039000000	20999000000	97.29	92.5	35.73	129132386	139990876	0.9224	35.93	0.9748	0.9567
PC-281	WT9	TH	TH	18746000000	18711000000	97.26	92.38	35.89	115866231	124742996	0.9288	33.66	0.9738	0.954
PC-282	WT10	TH	TH	17839000000	17809000000	94.69	87.32	35.7	107764104	118726552	0.9077	31.72	0.9749	0.9539
PC-283	WT11	TH	TH	20632000000	20598000000	97.34	92.54	35.64	126378812	137320154	0.9203	36.06	0.9737	0.9555
PC-284	WT12	TH	TH	20140000000	20110000000	97.31	92.54	35.69	124118965	134064964	0.9258	34.98	0.9747	0.9564
PC-285	WT13	TH	TH	17929000000	17905000000	96.52	90.75	35.53	110119025	119368226	0.9225	32.05	0.9737	0.9538
PC-286	WT14	TH	TH	17617000000	17585000000	97.22	92.34	35.48	108454895	117234484	0.9251	31.08	0.9737	0.954
PC-287	WT15	TH	TH	17634000000	17598000000	97.09	92	36.05	108019748	117319008	0.9207	31.02	0.9728	0.9515
PC-289	QY1	SW	-	23122000000	23067000000	97.7	93.72	38.17	146203795	153782660	0.9507	36.72	0.9656	0.9465
PC-29	TB1	SW	SW	16602000000	16564000000	96.73	91.22	35.88	104828262	110427682	0.9493	31.91	0.9492	0.9249
PC-290	QY2	SW	-	19423000000	19390000000	96.44	90.65	35.75	121807661	129267742	0.9423	34.84	0.9674	0.951
PC-291	QY3	SW	-	16431000000	16399000000	96.7	91.19	36.62	103335871	109325192	0.9452	30.03	0.9627	0.9435
PC-292	QY4	SW	-	21163000000	21036000000	97.06	92.63	41.06	132612410	140239194	0.9456	33.9	0.9659	0.922
PC-293	QY5	SW	-	15874000000	15837000000	97.06	91.94	35.97	100395228	105582916	0.9509	29.74	0.967	0.9496
PC-294	QY6	SW	-	18453000000	18408000000	96.91	91.75	36.24	116999445	122720684	0.9534	35.08	0.9664	0.9502
PC-295	QY7	SW	-	17206000000	17163000000	97.47	92.94	36.66	109041888	114423228	0.953	31.25	0.9674	0.9506
PC-296	QY8	SW	-	15655000000	15609000000	97.12	92.2	36.5	99856031	104063026	0.9596	28.83	0.9651	0.9471
PC-297	QY9	SW	-	19946000000	19885000000	97.38	92.75	36.73	127223804	132566582	0.9597	35.47	0.9683	0.9529
PC-298	QY10	SW	-	16995000000	16966000000	97.17	92.23	36.17	104109235	113105862	0.9205	29.47	0.9709	0.9472
PC-299	QY11	SW	-	16623000000	16591000000	96.56	90.83	36.83	104409332	110605096	0.944	29.96	0.9623	0.9414
PC-3	JG3	NC	NC	17824000000	17756000000	96.94	91.77	37.52	111283293	118376564	0.9401	31.54	0.9977	0.9958
PC-30	TB2	SW	SW	17198000000	17156000000	97.25	92.48	36.98	108365738	114371570	0.9475	31.84	0.9497	0.9246
PC-300	QY12	SW	-	15953000000	15925000000	97.46	92.89	36.01	94402865	106163336	0.8892	27.5	0.8689	0.8157
PC-301	QY13	SW	-	16566000000	16528000000	96.5	90.75	37.38	104133411	110189542	0.945	29.88	0.9644	0.9447
PC-302	QY14	SW	-	15909000000	15883000000	97.73	93.52	37.44	100873322	105885650	0.9527	29.64	0.9638	0.9407
PC-303	QY15	SW	-	18765000000	18718000000	96.73	91.28	36.88	116751223	124787466	0.9356	32.49	0.9659	0.9484
PC-304	QY16	SW	-	19437000000	19400000000	96.53	90.87	35.91	121867569	129334902	0.9423	36.75	0.9676	0.9517
PC-305	QY17	SW	-	16870000000	16826000000	96.25	90.31	38.94	107811568	112171206	0.9611	32.59	0.9534	0.8624
PC-306	QY18	SW	-	16097000000	16062000000	97.63	93.28	37.68	101696880	107076930	0.9498	29.27	0.9659	0.945
PC-307	QY19	SW	-	18122000000	18094000000	96.52	90.84	35.77	113583258	120624534	0.9416	33.84	0.967	0.9504
PC-308	FN1	NC	NC	19812000000	19762000000	97.86	93.81	37.66	126340730	131745706	0.959	35.96	0.9628	0.9326
PC-309	FN2	NC	NC	21379000000	21346000000	96.75	91.25	35.45	134885443	142309096	0.9478	38.68	0.9681	0.9524
PC-31	TB3	SW	SW	19980000000	19939000000	97.33	92.63	36.77	126029419	132929900	0.9481	36.44	0.9509	0.9281
PC-310	YX19	TH	TH	17776000000	17747000000	96.7	91.1	35.52	108695815	118313314	0.9187	31.04	0.9716	0.9506
PC-311	FN3	NC	NC	17496000000	17476000000	97.16	92.26	36.77	111033384	116508896	0.953	31.91	0.9679	0.9488
PC-312	FN4	NC	NC	16927000000	16901000000	97.63	93.27	37.72	107956332	112674448	0.9581	31.54	0.961	0.933
PC-313	FN5	NC	NC	16197000000	16173000000	97.64	93.32	36.11	103278092	107820026	0.9579	29.2	0.9641	0.9455
PC-314	FN6	NC	-	16804000000	16786000000	97.06	92.07	36.19	103244487	111907826	0.9226	28.03	0.9708	0.946
PC-315	FN7	NC	-	18409000000	18370000000	97.56	93.31	36.46	112729356	122466572	0.9205	31.42	0.9717	0.9495
PC-316	FN8	NC	NC	17418000000	17382000000	97.67	93.34	37.02	110941663	115876788	0.9574	32	0.9682	0.949
PC-317	FN9	NC	NC	20967000000	20932000000	97.78	93.59	37.36	133280320	139546668	0.9551	36.65	0.9701	0.9537
PC-318	FN10	NC	NC	15769000000	15738000000	96.69	91.14	35.88	99148991	104919324	0.945	28.57	0.9649	0.9461
PC-319	FN11	NC	NC	19790000000	19754000000	97.56	93.11	37.14	125886836	131691912	0.9559	35.11	0.9693	0.9534
PC-32	TB4	SW	SW	18779000000	18745000000	97.12	92.11	36.59	119127552	124968370	0.9533	35.16	0.9498	0.9266
PC-320	FN12	NC	NC	18586000000	18558000000	97.8	93.72	35.26	117602928	123719892	0.9506	31.52	0.9658	0.9482
PC-321	WC14	NC	NC	17979000000	17948000000	96.21	90.2	35.53	113827928	119652240	0.9513	35.68	0.9694	0.9534
PC-322	FN13	NC	NC	15831000000	15807000000	97.58	93.19	35.06	101032219	105379792	0.9587	28.82	0.9672	0.9494
PC-323	FN14	NC	NC	19399000000	19364000000	96.34	90.47	35.62	121806043	129096412	0.9435	35.19	0.9677	0.9513
PC-324	SJ1	NC	NC	21537000000	21494000000	96.41	90.69	37.39	137540439	143292000	0.9599	39.59	0.9713	0.9545
PC-325	SJ2	NC	NC	16684000000	16637000000	97.56	93.44	38.51	106761054	110912128	0.9626	30.36	0.9613	0.912
PC-326	SJ3	NC	NC	16363000000	16338000000	97	92.03	38.48	104603065	108922798	0.9603	28.25	0.9613	0.909
PC-327	SJ4	NC	NC	17952000000	17892000000	97.88	94.19	38.9	114748026	119282470	0.962	32.09	0.9575	0.8825
PC-328	SJ5	NC	NC	18658000000	18615000000	96.74	91.2	36.2	118729186	124101882	0.9567	35.06	0.964	0.9477
PC-329	SJ6	NC	NC	22760000000	22682000000	97.31	92.91	37.74	145997321	151211626	0.9655	42.55	0.9705	0.955
PC-33	TB5	SW	SW	19141000000	19092000000	97.25	92.45	36.52	119031838	127279388	0.9352	33.69	0.9502	0.9269
PC-330	SJ7	NC	NC	16036000000	15997000000	97.05	92.24	39.75	102702498	106647508	0.963	31.83	0.9259	0.8175
PC-331	SJ8	NC	NC	24812000000	24748000000	97.15	92.25	36.81	155686773	164986954	0.9436	42.67	0.9711	0.9576
PC-332	SJ9	NC	NC	20502000000	20453000000	97.53	93.44	40.79	130870528	136352174	0.9598	37.93	0.927	0.8033
PC-333	SJ10	NC	NC	15490000000	15460000000	97.48	93.1	39.32	99120365	103069426	0.9617	30.22	0.9357	0.8273
PC-334	SJ11	NC	NC	17961000000	17917000000	97.6	93.55	39.05	114743077	119445686	0.9606	33.01	0.9503	0.879
PC-335	SJ12	NC	NC	15802000000	15766000000	97.66	93.38	36.61	101028318	105104724	0.9612	27.75	0.9684	0.951
PC-336	SJ13	NC	NC	20018000000	19988000000	97.01	91.78	35.74	127225108	133253824	0.9548	36.28	0.9701	0.9557
PC-337	SJ14	NC	NC	18373000000	18325000000	97.19	92.27	37.48	116893152	122167102	0.9568	32.99	0.9691	0.9514
PC-338	SJ15	NC	NC	17516000000	17483000000	97.59	93.16	36.33	112135022	116556350	0.9621	31.24	0.9681	0.9517
PC-339	SJ16	NC	NC	19518000000	19476000000	96.28	90.47	36.41	124013962	129838256	0.9551	36.32	0.9709	0.9558
PC-34	TB6	SW	SW	18056000000	18011000000	97.57	93.18	37.44	113906561	120075370	0.9486	29.91	0.9444	0.9185
PC-340	SJ17	NC	NC	18522000000	18484000000	96.81	91.32	35.89	116584097	123226696	0.9461	33.24	0.9675	0.9512
PC-341	SJ18	NC	NC	18801000000	18767000000	97.1	92.19	36.59	119385978	125110294	0.9542	32	0.9665	0.9493
PC-342	SJ19	NC	NC	16338000000	16306000000	95.85	89.64	36.77	103437885	108704976	0.9515	30.53	0.9692	0.9467
PC-343	SJ20	NC	NC	16195000000	16169000000	95.89	89.64	35.77	102834661	107791848	0.954	30.28	0.9717	0.9555
PC-344	NC1	NC	NC	17848000000	17803000000	97.09	92.15	36.09	113171554	118688784	0.9535	32.51	0.9695	0.9532
PC-345	NC2	NC	NC	19098000000	19062000000	97.21	92.34	36.28	121551724	127078190	0.9565	35.59	0.965	0.9467
PC-346	NC3	NC	NC	20332000000	20291000000	97.44	92.84	36.56	129716150	135272222	0.9589	33.72	0.9676	0.9518
PC-347	NC4	NC	NC	15462000000	15429000000	97.54	93.29	36.11	98586477	102859100	0.9585	28.77	0.9648	0.9458
PC-348	NC5	NC	NC	19217000000	19174000000	97.41	92.75	36.73	122647614	127823812	0.9595	35.18	0.9665	0.9478
PC-349	NC6	NC	NC	19336000000	19291000000	97.28	92.44	36.7	123166363	128607426	0.9577	34.18	0.967	0.9482
PC-35	TB7	SW	SW	15645000000	15611000000	97.5	93	37.12	97714318	104075514	0.9389	25.69	0.947	0.919
PC-350	NC7	NC	NC	19429000000	19382000000	97.39	92.8	36.84	122779264	129210724	0.9502	34.25	0.9684	0.952
PC-351	NC8	NC	NC	15685000000	15669000000	96.89	91.67	36.61	98530598	104461154	0.9432	27.04	0.9662	0.9465
PC-352	NC9	NC	NC	19446000000	19399000000	96.83	91.8	39.24	122698207	129325692	0.9488	32.35	0.9669	0.9262
PC-353	NC10	NC	NC	19502000000	19448000000	97.75	93.72	35.55	124939285	129651466	0.9637	35.71	0.9695	0.9544
PC-354	NC11	NC	NC	18318000000	18296000000	97.12	92.23	37.48	116083335	121971508	0.9517	31.41	0.9673	0.9477
PC-355	NC12	NC	NC	21460000000	21427000000	96.75	91.16	35.23	135806185	142848098	0.9507	39.68	0.9663	0.9502
PC-356	NC13	NC	NC	22797000000	22758000000	97.72	93.63	36.36	144841913	151720158	0.9547	39.39	0.9671	0.9518
PC-357	NC14	NC	NC	16396000000	16357000000	97.52	93.09	37.6	104786128	109047040	0.9609	30.58	0.9652	0.9385
PC-358	NC15	NC	NC	18373000000	18330000000	97.26	92.49	38.05	117338568	122202368	0.9602	34.48	0.9645	0.9165
PC-359	NC16	NC	NC	15985000000	15958000000	97.5	93.12	37.38	100902176	106389998	0.9484	28.54	0.9645	0.9414
PC-36	TB8	SW	SW	16825000000	16801000000	97.46	92.84	36.21	106323936	112009972	0.9492	31.7	0.9465	0.9209
PC-360	NC17	NC	NC	24008000000	23950000000	97.61	93.5	38.89	153222880	159667386	0.9596	39.46	0.9672	0.9479
PC-361	NC18	NC	NC	22661000000	22613000000	97.69	93.64	37.61	144224663	150752456	0.9567	38.41	0.9676	0.9512
PC-362	NC19	NC	NC	20189000000	20066000000	97.78	93.97	38.41	126553914	133771818	0.946	33.83	0.9653	0.9363
PC-363	NC20	NC	NC	16113000000	16089000000	97.8	93.64	36.74	102699069	107256994	0.9575	30.34	0.9655	0.9447
PC-364	ML1	NC	NC	19517000000	19462000000	97.82	93.97	36.94	121937250	129744814	0.9398	33.77	0.9635	0.9449
PC-365	ML2	NC	NC	16504000000	16460000000	97.97	94.28	36.11	104722866	109730430	0.9544	30.64	0.9692	0.9513
PC-366	ML3	NC	NC	18066000000	18031000000	97.62	93.34	38.57	114839609	120205764	0.9554	32.36	0.9642	0.9254
PC-367	ML4	NC	NC	17078000000	17054000000	96.87	91.71	37.16	108700781	113696162	0.9561	29.86	0.9655	0.9463
PC-368	ML5	NC	NC	18224000000	18181000000	97.32	92.65	36.68	114849065	121205068	0.9476	33.21	0.9643	0.9467
PC-369	ML6	NC	NC	16231000000	16194000000	97.69	93.4	35.98	103030127	107962988	0.9543	29.13	0.9612	0.9424
PC-37	TB9	SW	SW	16342000000	16301000000	97.33	92.47	35.94	103668991	108674076	0.9539	30.88	0.9465	0.9214
PC-370	ML7	NC	NC	20129000000	20084000000	97.03	91.9	36.77	123272968	133895062	0.9207	33.72	0.9675	0.9501
PC-371	ML8	NC	NC	17918000000	17872000000	97.27	92.55	36.64	111726775	119146418	0.9377	32.51	0.9682	0.9518
PC-372	ML9	NC	NC	21653000000	21607000000	97.49	93.02	35.97	136441404	144049348	0.9472	38.45	0.9692	0.9541
PC-373	ML10	NC	NC	19599000000	19549000000	97.24	92.44	36.08	124543468	130323970	0.9556	35.99	0.9682	0.9531
PC-374	ML11	NC	NC	17970000000	17928000000	97.41	92.82	36.64	114359063	119521006	0.9568	31.32	0.9683	0.9517
PC-375	ML12	NC	NC	16325000000	16307000000	97.19	92.35	36.71	103321760	108710930	0.9504	28.72	0.9646	0.944
PC-376	ML13	NC	NC	18459000000	18403000000	97.89	94.11	36.82	115419535	122684246	0.9408	31.43	0.9679	0.951
PC-377	ML14	NC	NC	19654000000	19625000000	97.3	92.48	34.8	125561121	130836436	0.9597	34.18	0.9693	0.9541
PC-378	ML15	NC	NC	16085000000	16043000000	97.36	92.72	36.36	101841970	106956310	0.9522	30.01	0.9654	0.9479
PC-379	ML16	NC	NC	19052000000	19006000000	97.38	92.77	36.08	121571746	126708768	0.9595	34.31	0.9657	0.9481
PC-38	TB10	SW	SW	20308000000	20261000000	97.34	92.71	37.61	128256722	135073284	0.9495	34.83	0.9543	0.9283
PC-380	LK1	NC	NC	21162000000	21132000000	96.45	90.41	35.56	133721669	140877606	0.9492	38.6	0.9676	0.9513
PC-381	LK2	NC	NC	18185000000	18139000000	97.85	94	36.37	114587639	120924352	0.9476	32.59	0.963	0.9439
PC-382	LK3	NC	NC	17276000000	17243000000	97.59	93.41	37.63	106058273	114956360	0.9226	27.9	0.9648	0.9437
PC-383	LK4	NC	NC	18600000000	18568000000	97.62	93.49	37.01	118175889	123783496	0.9547	33.31	0.9593	0.9386
PC-384	LK5	NC	NC	23132000000	23088000000	97.6	93.44	36.75	147727494	153919124	0.9598	42.13	0.9644	0.9485
PC-385	LK6	NC	NC	21083000000	21042000000	97.53	93.28	36.73	133866278	140276672	0.9543	37.82	0.9671	0.9506
PC-386	BJ1	NC	NC	16078000000	16053000000	97.39	92.84	37.09	101987831	107020096	0.953	29.38	0.9617	0.9396
PC-387	BJ2	NC	NC	21774000000	21735000000	97.65	93.51	37.36	138584699	144900928	0.9564	37.07	0.9678	0.9509
PC-388	BJ3	NC	NC	15527000000	15503000000	97.7	93.52	35.56	98700245	103354982	0.955	28.11	0.9647	0.9446
PC-389	BJ4	NC	NC	17741000000	17707000000	97.59	93.37	35.53	111507754	118048102	0.9446	32.2	0.9571	0.9355
PC-39	TB11	SW	SW	15537000000	15511000000	95.22	88.28	35.83	98270042	103404964	0.9503	30.56	0.9491	0.9227
PC-390	BJ5	NC	NC	21641000000	21603000000	97.72	93.55	37.81	138167853	144018072	0.9594	39.34	0.9633	0.9419
PC-391	BJ6	NC	NC	18863000000	18840000000	96.8	91.6	39.42	119225149	125597098	0.9493	33.37	0.9478	0.8596
PC-392	BD1	NC	-	17929000000	17912000000	97.34	92.63	35.53	109878726	119410174	0.9202	29.52	0.971	0.9492
PC-393	BD2	NC	-	17412000000	17379000000	97.58	93.38	38.09	107728360	115857262	0.9298	29.17	0.9617	0.8962
PC-394	BD3	NC	-	16592000000	16567000000	97.48	93.1	36.56	101695789	110447148	0.9208	29.2	0.9716	0.9501
PC-395	BD4	NC	-	16186000000	16111000000	97.1	92.69	41.46	96649268	107405926	0.8999	25.63	0.9527	0.8105
PC-396	BD5	NC	NC	21807000000	21767000000	97.77	93.75	36.81	138375861	145111612	0.9536	37.64	0.9695	0.9527
PC-397	BD6	NC	NC	21936000000	21900000000	97.62	93.5	36.7	139246706	146000452	0.9537	39.51	0.9648	0.9473
PC-398	BD7	NC	NC	19774000000	19720000000	97.31	92.64	37.12	123340671	131466838	0.9382	34.78	0.9644	0.9457
PC-399	BD8	NC	NC	18894000000	18845000000	97.61	93.49	37.02	119752072	125635674	0.9532	33.98	0.9618	0.9422
PC-4	JG4	NC	NC	19098000000	19048000000	96.57	90.86	36.27	118067517	126988974	0.9297	34.55	0.9978	0.9962
PC-40	TB12	SW	SW	17987000000	17967000000	97.33	92.61	36.58	114381030	119779942	0.9549	32.53	0.946	0.9205
PC-400	WC1	NC	NC	17017000000	16986000000	97.51	93.07	36.7	108375111	113237456	0.9571	31.07	0.966	0.9488
PC-401	WC2	NC	NC	17886000000	17849000000	97.67	93.63	37.96	114148139	118990010	0.9593	31.31	0.9671	0.9391
PC-402	WC3	NC	NC	16898000000	16861000000	97.56	93.34	36.36	107376558	112409640	0.9552	30.68	0.9662	0.9492
PC-403	WC4	NC	NC	16074000000	15994000000	96.51	91.05	40.86	101267357	106626934	0.9497	26.24	0.964	0.9413
PC-404	WC5	NC	NC	17438000000	17396000000	97.66	93.5	37.22	110274299	115974640	0.9508	30.34	0.967	0.9385
PC-405	WC6	NC	NC	19150000000	19121000000	97.69	93.57	36.95	118516938	127474156	0.9297	33.34	0.9722	0.9534
PC-406	WC7	NC	-	17856000000	17821000000	96.56	90.77	35.55	108756828	118808956	0.9154	31.04	0.9728	0.953
PC-407	WC8	NC	NC	17354000000	17325000000	95.72	89.11	35.92	108967404	115503194	0.9434	32	0.9676	0.9507
PC-408	WC9	NC	NC	18605000000	18575000000	96.64	91.02	36.27	117579804	123835580	0.9495	33.88	0.968	0.9517
PC-409	WC10	NC	NC	19527000000	19499000000	96.81	91.39	35.84	122366293	129991894	0.9413	35.06	0.9688	0.9525
PC-41	TB13	SW	SW	17241000000	17213000000	95.23	88.31	35.63	108088988	114754352	0.9419	32.89	0.9505	0.9255
PC-410	WC11	NC	NC	18404000000	18362000000	96.49	90.67	36.4	115703734	122411252	0.9452	33.53	0.973	0.9561
PC-411	WC12	NC	-	18775000000	18736000000	97.54	93.29	37.85	113535699	124909996	0.9089	29.79	0.9724	0.9444
PC-412	BX1	NC	NC	16254000000	16199000000	96.06	89.89	35.84	101618579	107990388	0.941	32.03	0.9729	0.956
PC-413	FZ1	TH	TH	15761000000	15728000000	96.93	91.68	36.24	96542027	104854452	0.9207	28.5	0.9714	0.9497
PC-414	FZ2	TH	TH	22144000000	22120000000	97.25	92.5	37.15	134793612	147463972	0.9141	33.68	0.9716	0.9466
PC-415	FZ3	TH	TH	17468000000	17429000000	96.75	91.2	37.19	107807800	116190080	0.9279	30.99	0.9715	0.9487
PC-416	FZ4	TH	TH	17306000000	17266000000	97.7	93.5	37.18	106716885	115107600	0.9271	28.24	0.971	0.9461
PC-417	FZ5	TH	TH	16639000000	16615000000	95.59	89.07	35.75	101190574	110765104	0.9136	29.08	0.9722	0.9506
PC-418	LC1	TH	TH	24328000000	24285000000	96.19	89.89	35.87	147650704	161901152	0.912	39.45	0.9746	0.9577
PC-419	LC2	TH	TH	19677000000	19636000000	97.7	93.7	37.23	119302052	130904228	0.9114	29.55	0.9712	0.9498
PC-42	TB14	SW	SW	19566000000	19532000000	96.9	91.6	37.12	124555247	130211836	0.9566	35.99	0.9503	0.9273
PC-420	LC3	TH	TH	19174000000	19127000000	97.34	92.61	36.54	117212232	127514038	0.9192	32.6	0.9721	0.9526
PC-421	LC4	TH	TH	21613000000	21571000000	97.69	93.65	36.89	132190714	143805374	0.9192	33.62	0.9724	0.9536
PC-422	LC5	TH	TH	17937000000	17897000000	96.93	92.01	39.91	108587491	119316402	0.9101	25.55	0.9686	0.9185
PC-423	LC6	TH	TH	23020000000	22991000000	97.25	92.53	37.58	140476313	153273392	0.9165	34.57	0.9717	0.9492
PC-424	YY1	TH	TH	16543000000	16505000000	95.66	89.25	36.56	100532085	110030818	0.9137	28.64	0.9727	0.9492
PC-425	YY2	TH	TH	21458000000	21391000000	97.16	92.3	36.91	130435302	142609230	0.9146	34.81	0.9743	0.956
PC-426	YY3	TH	TH	20520000000	20467000000	97.17	92.28	37.27	125519971	136446562	0.9199	34.71	0.9737	0.9527
PC-427	YY4	TH	TH	20800000000	20751000000	97.59	93.25	36.31	127144498	138337174	0.9191	32.08	0.973	0.9534
PC-428	YY5	TH	TH	21830000000	21773000000	97.38	92.74	37.52	134249244	145150966	0.9249	37.48	0.9731	0.9517
PC-429	YY6	TH	TH	17532000000	17492000000	96.26	90.25	35.68	106778700	116610526	0.9157	30.46	0.973	0.9523
PC-43	TB15	SW	SW	16852000000	16819000000	95.75	89.35	36.45	106522771	112127420	0.95	31.74	0.9506	0.9254
PC-430	YY7	TH	TH	16400000000	16360000000	97.47	93.15	39.62	101216628	109064864	0.928	28.03	0.9445	0.8379
PC-431	YY8	TH	TH	22118000000	22080000000	97.67	93.55	36.65	135098127	147202666	0.9178	35.28	0.9732	0.954
PC-432	YY9	TH	TH	22827000000	22773000000	96.96	91.84	36.52	139776621	151822640	0.9207	37.99	0.9747	0.9574
PC-433	YY10	TH	TH	23213000000	23160000000	97.53	93.04	36.44	142397194	154397864	0.9223	35.65	0.974	0.956
PC-434	YY11	TH	TH	20910000000	20868000000	97.61	93.22	36.59	128433437	139117916	0.9232	33.56	0.9731	0.954
PC-435	YY12	TH	TH	19402000000	19365000000	95.28	88.41	35.66	117497725	129103010	0.9101	33.83	0.9746	0.9552
PC-436	YY13	TH	TH	22426000000	22375000000	97.34	92.64	35.67	136900943	149165332	0.9178	38.37	0.9749	0.958
PC-437	YY14	TH	TH	16759000000	16722000000	95.45	88.8	36.59	101554542	111476804	0.911	29.6	0.9729	0.9501
PC-438	YY15	TH	TH	21173000000	21121000000	97.67	93.39	36.47	129696585	140808498	0.9211	34.05	0.9733	0.9542
PC-439	YY16	TH	TH	17137000000	17107000000	97.25	92.4	35.56	105235830	114046218	0.9227	30.45	0.9726	0.9525
PC-44	TB16	SW	SW	17595000000	17570000000	95.56	88.97	35.78	110980281	117132808	0.9475	32.91	0.9495	0.9244
PC-440	YY17	TH	TH	18864000000	18822000000	97.35	92.63	36.4	115579692	125479214	0.9211	32.61	0.9728	0.9521
PC-441	YY18	TH	TH	21147000000	21106000000	96.28	90.07	35.7	128680866	140708644	0.9145	35.95	0.9747	0.9567
PC-45	TB17	SW	SW	20524000000	20479000000	97.47	92.87	36.65	130564095	136528448	0.9563	35.9	0.949	0.9259
PC-46	XL1	NC	NC	18510000000	18470000000	95.38	88.62	36.7	116697194	123136540	0.9477	33.73	0.9726	0.9584
PC-47	XL2	NC	-	19916000000	19868000000	97.09	92.12	37.14	122806806	132455836	0.9272	34.52	0.9775	0.9576
PC-48	XL3	NC	NC	15511000000	15480000000	97.38	92.72	36.37	98699075	103198814	0.9564	28.96	0.9697	0.9541
PC-49	XL4	NC	NC	17665000000	17624000000	97.21	92.38	36.03	112864680	117491848	0.9606	32.87	0.9726	0.9593
PC-5	JG5	NC	NC	16433000000	16389000000	96.47	90.7	37.6	102190671	109262348	0.9353	29.09	0.9977	0.9953
PC-50	XL5	NC	-	19648000000	19602000000	97.52	93.09	37.81	114367146	130679052	0.8752	31.81	0.9024	0.8412
PC-51	XL6	NC	-	15846000000	15823000000	97.26	92.53	35.55	97569172	105484328	0.925	29.76	0.9771	0.96
PC-52	XL7	NC	-	16170000000	16136000000	97.53	93.38	38.63	91257280	107571050	0.8483	25.57	0.9755	0.9504
PC-53	XL8	NC	NC	19328000000	19285000000	97.06	92.05	36.87	122764193	128565550	0.9549	34.42	0.9731	0.9578
PC-54	XL9	NC	NC	16769000000	16732000000	95.24	88.36	36.22	105904909	111547038	0.9494	32.57	0.9712	0.9556
PC-55	XL10	NC	NC	18383000000	18342000000	97.47	92.99	37.37	117890379	122281918	0.9641	34.11	0.9718	0.9575
PC-56	JZ1	SW	SW	18201000000	18165000000	97.17	92.16	36.79	111313290	121101730	0.9192	31.77	0.9648	0.939
PC-57	JZ2	SW	SW	18879000000	18840000000	97.28	92.49	36.92	115030753	125601762	0.9158	32.74	0.9667	0.9397
PC-58	JZ3	SW	SW	18807000000	18687000000	97.16	92.72	40.04	113573960	124576832	0.9117	29.65	0.9622	0.8988
PC-59	JZ4	SW	SW	21015000000	20979000000	97.58	93.22	38.48	125969693	139857594	0.9007	34.25	0.9629	0.923
PC-6	JG6	NC	NC	17556000000	17522000000	97.7	93.73	38.21	111176832	116814436	0.9517	30.57	0.9971	0.9883
PC-60	JZ5	SW	SW	18071000000	18044000000	97.81	93.67	37.82	111131643	120291352	0.9239	31.37	0.9633	0.9299
PC-61	JZ6	SW	SW	16596000000	16572000000	97.64	93.34	35.87	100209828	110481430	0.907	27.21	0.9612	0.9309
PC-62	JZ7	SW	SW	20925000000	20899000000	97.25	92.46	36.93	128708652	139327742	0.9238	34.28	0.965	0.9392
PC-63	JZ8	SW	SW	15885000000	15858000000	97.69	93.54	38.17	98346415	105718206	0.9303	27.43	0.9583	0.9022
PC-64	JZ9	SW	SW	15422000000	15391000000	97.5	93.27	38.21	94511261	102609832	0.9211	26.81	0.9601	0.9113
PC-65	JZ10	SW	SW	17019000000	16988000000	97.66	93.54	37.66	104778268	113254408	0.9252	30.44	0.9633	0.9289
PC-66	YH1	SW	SW	17015000000	16987000000	98.01	94.28	35.43	103538606	113247838	0.9143	28.28	0.9622	0.9339
PC-67	YH2	SW	SW	18257000000	18219000000	97.56	93.24	35.3	111150993	121458660	0.9151	32.05	0.9643	0.9387
PC-68	YH3	SW	-	16585000000	16549000000	97.61	93.5	39.74	102577364	110329204	0.9297	30.43	0.9252	0.8076
PC-69	YH4	SW	SW	19957000000	19926000000	97.78	93.75	37.88	120990127	132843254	0.9108	31.17	0.962	0.9218
PC-7	JG7	NC	NC	15239000000	15206000000	96.78	91.33	36.48	95803513	101370714	0.9451	28.9	0.9977	0.9957
PC-70	YH5	SW	SW	23221000000	23173000000	96.34	90.47	38.07	142484135	154485666	0.9223	39.4	0.9657	0.9311
PC-72	YH6	SW	SW	19430000000	19392000000	96.5	90.75	37.78	118585996	129279170	0.9173	32.53	0.9645	0.9305
PC-73	YH7	SW	SW	16851000000	16811000000	95.68	89.31	38.03	103627716	112072746	0.9246	27.88	0.9561	0.8879
PC-74	LT8	SW	-	17209000000	17181000000	97.78	93.66	36.88	105604318	114541462	0.922	29.63	0.9652	0.9356
PC-75	YH8	SW	SW	19940000000	19911000000	97.81	93.69	37.49	122865991	132739648	0.9256	35.13	0.9649	0.9346
PC-76	YH9	SW	SW	16655000000	16619000000	97.66	93.33	38.27	102115616	110792256	0.9217	29.22	0.9618	0.9194
PC-77	YH10	SW	SW	15664000000	15640000000	96.44	90.65	36.04	94827194	104266648	0.9095	27.91	0.9628	0.9334
PC-78	YH11	SW	SW	25833000000	25785000000	96.44	90.69	36.44	155824749	171897434	0.9065	43.23	0.9687	0.9479
PC-79	LX1	NW	NW	19482000000	19422000000	97.61	93.52	38.55	119538010	129481882	0.9232	33.47	0.9542	0.8826
PC-8	JG8	NC	NC	19563000000	19527000000	97.72	93.61	36.07	125241066	130181196	0.9621	33.35	0.9978	0.9961
PC-80	LX2	NW	NW	18494000000	18474000000	96.76	91.47	38.05	114506396	123161828	0.9297	31.36	0.9601	0.9095
PC-81	LX3	NW	NW	18247000000	18194000000	97.82	94	38.47	113093489	121295040	0.9324	32.02	0.9553	0.8867
PC-82	LX4	NW	NW	21173000000	21118000000	97.8	93.91	37.49	131048236	140787302	0.9308	36.24	0.965	0.9272
PC-83	LX5	NW	NW	21018000000	20965000000	97.69	93.6	37.39	129091513	139769384	0.9236	36.29	0.9648	0.9322
PC-84	LX6	NW	NW	16489000000	16457000000	97.38	92.88	39.28	101837751	109710098	0.9282	29.39	0.924	0.8169
PC-85	LX7	NW	NW	19860000000	19831000000	96.62	90.9	35.66	120958048	132205026	0.9149	33.88	0.9659	0.9404
PC-86	GY1	NW	NW	21266000000	21209000000	97.62	93.51	37.78	132035818	141390786	0.9338	37.41	0.9627	0.9163
PC-87	YX1	TH	TH	17242000000	17213000000	97.59	93.41	37.17	107277126	114755012	0.9348	31.49	0.9678	0.9292
PC-88	YX2	TH	-	20071000000	20029000000	97.33	92.61	35.8	127818494	133529598	0.9572	37.13	0.9727	0.9598
PC-89	YX3	TH	TH	24317000000	24273000000	97.52	92.97	35.3	149612524	161822886	0.9245	38.92	0.9741	0.9575
PC-9	JG9	NC	NC	17678000000	17640000000	96.66	91.03	36.07	112530016	117601698	0.9569	33.48	0.9977	0.9961
PC-90	YX4	TH	TH	15898000000	15866000000	95.43	88.72	35.81	97105725	105770470	0.9181	28.04	0.9722	0.9489
PC-91	YX5	TH	TH	18438000000	18399000000	97.08	91.98	35.91	113695276	122658698	0.9269	32.22	0.9724	0.9524
PC-92	YX6	TH	TH	18492000000	18456000000	97.34	92.62	35.31	114064645	123038722	0.9271	33.4	0.9729	0.9538
PC-93	YX7	TH	TH	16602000000	16574000000	97.5	92.99	36.05	102473854	110491568	0.9274	29.23	0.971	0.9484
PC-94	YX8	TH	TH	21667000000	21623000000	96.95	91.76	35.59	133752181	144155866	0.9278	37.55	0.9739	0.9565
PC-95	YX9	TH	TH	18607000000	18577000000	96.94	91.72	35.59	114784348	123846490	0.9268	32.68	0.9726	0.9531
PC-96	YX10	TH	TH	17409000000	17369000000	96.89	91.59	35.99	106827168	115795366	0.9226	30.74	0.9722	0.9514
PC-97	YX11	TH	TH	18111000000	18071000000	97.34	92.67	36.31	111424180	120472066	0.9249	31.52	0.9722	0.9497
PC-98	YX12	TH	TH	16267000000	16221000000	97.1	92.14	37.63	97817097	108137058	0.9046	27.05	0.9703	0.9438
PC-99	YX13	TH	TH	17758000000	17714000000	97.62	93.28	36.24	108741159	118094786	0.9208	29.23	0.9717	0.9499

## Sheet: Table S18
Table S18 Annotation of SNP, Indel, CNVs, and SVs variations in P. cathayana.
SNP Category		Number	Indel Category		Number	SV Category	Number	CNV Category	Number
Upstream		116689926	Upstream		33394771	Upstream	642433	Upstream	262946
Exonic	Stop gain	774509	Exonic	Stop gain	84075	Exonic	3043476	Exonic	1440395
	Stop loss	141249		Stop loss	12113	Intronic	336149	Intronic	47210
	Synonymous	64499224		Frameshift deletion	1127711	Downstream	605071	Downstream	188889
	Non-synonymous	68591471		Frameshift insertion	1156372	Upstream/Downstream	64860	Upstream/Downstream	37091
Intronic		263529871		Non-frameshift deletion	1372648	Intergenic	3600274	Intergenic	1465470
Splicing		395779		Non-frameshift insertion	1416291	Splicing	4768	Duplication number	1182506
Downstream		107053601	Intronic		53262726	INS	2429	Deletion number	2313212
Upstream/Downstream		11447341	Splicing		196467	DEL	7309947	Duplication length(bp)	23285974500
Intergenic		697065716	Downstream		26770135	INV	1127594	Deletion length(bp)	20879739700
ts		874594832	Upstream/Downstream		3008316	ITX	4514911
tv		517611444	Intergenic		147359429	CTX	1957921
ts/tv		756.763	Insertion		157452933
Average Het rate(‰)		4.78	Deletion		126322225
			Average Het rate(‰)		0.65
Total		1392206276	Total		283775158	Total	14912802	Total	3495718
Upstream: variant overlaps 1-kb region upstream of transcription start site
Exonic: variant overlaps a coding
Stop gain: a single nucleotide change lead to the immediate creation of stop codon at the variant site
Stop loss: a single nucleotide change lead to the immediate elimination of stop codon at the variant site
Synonymous: a single nucleotide change that does not cause an amino acid change
Non-synonymous: a single nucleotide change that cause an amino acid change
Intronic: variant overlaps an intron
Splicing: variant is within 2-bp of a splicing junction
Downstream: variant overlaps 1-kb region downtream of transcription end site
Upstream/Downstream: a variant is located in both downstream and upstream region (possibly for 2 different genes)
Intergenic: variant is in intergenic region
ts: transitions SNP numbers
tv: transversions SNP numbers
ts/tv: ratio of transitions/transversions
Average Het rate(‰): numbers of heterozygote / genome size*1000
Frameshift deletion/insertion:Insertion or deletion leads to the change of protein coding frame;
Non-Frameshift deletion/insertion: Insertion or deletion of bases 3 or an integral multiple of 3 does not change the coding frame of the protein
INS: Fragment insertion.
DEL: Fragment missing.
INV: segment inversion.
ITX: Internal rearrangement of chromosomes.
CTX: Chromosome rearrangement.
Duplication number: The number of copies increases.
Deletion number: decrease the number of copies.
Duplication length (bp): The number of copies increases in length.
Deletion length (bp): The number of copies decreases in length.
上游：变体与转录起始位点上游1-kb区域重叠
Exonic：变体与编码重叠
停止增益：单个核苷酸的变化导致变体位点立即产生停止密码子
终止缺失：单核苷酸变化导致变体位点终止密码子立即消除
同义词：不会引起氨基酸变化的单核苷酸变化
非同义词：引起氨基酸变化的单核苷酸变化
内含子：变体与内含子重叠
拼接：变体在拼接接头的2-bp范围内
下游：变体与转录终止位点下游1-kb区域重叠
上游/下游：一个变体位于下游和上游区域（可能针对2个不同的基因）
基因间：变体在基因间区域
ts:转换SNP数
tv:颠换SNP数
ts/tv：转换/转换比率
平均Het率（‰）：杂合子数/基因组大小*1000
移框缺失/插入：插入或缺失导致蛋白质编码框的改变；
非移码缺失/插入：碱基3或3的整数倍的插入或缺失不会改变蛋白质的编码框架
INS：片段插入。
DEL：缺少片段。
INV：段反转。
ITX：染色体的内部重排。
CTX：染色体重排。
副本数量：副本数量增加。
删除数量：减少副本数量。
复制长度（bp）：复制数随着长度的增加而增加。
缺失长度（bp）：拷贝数在长度上减少。

## Sheet: TableS19
Table S19 SNPs in different transposable element (TE) types.
TE type	SNP number
ClassI_LTR_Unknown	1326593
ClassI_LTR_Gypsy	1118370
ClassI_LTR_Copia	692770
ClassI_LINE	296148
ClassI_SINE	70696
ClassI_LTR_Caulimovirus	21493
ClassI_LTR_ERV	724
ClassI_LTR_Ngaro	164
ClassI_LTR_Pao	130
ClassI_DIRS	4
ClassII_Unknown	1607243
ClassII_CACTA	297157
ClassII_Mutator	50839
ClassII_hAT	44764
ClassII_PIF-Harbinger	34166
ClassII_Helitron	10447
ClassII_Tc1-Mariner	1396
ClassII_Merlin	161
ClassII_Kolobok	130
ClassII_Dada	117
ClassII_Zisupton	92
ClassII_IS3EU	91
ClassII_Maverick	46
ClassII_Crypton	31
ClassII_PiggyBac	28
ClassII_Ginger	23
Unknown	266
Total	5574089

## Sheet: Table S20
Table S20 List of functional classification of 4687 selective candidate genes.
Gene ID	Populus homologous name	Synonyms	Arabidopsis homologous name	Swiss_node	GO_annotation	KEGG_annotation	Gene_annotation
Pca01G000040.1	Potri.001G000400	POPTR_0001s37260.1	AT2G30942	—	Cellular Component: integral component of membrane (GO:0016021);;	--	unknown [Populus trichocarpa]
Pca02G024530.1	Potri.001G000400	POPTR_0001s37270.2	AT2G30942	—	Cellular Component: integral component of membrane (GO:0016021);;	--	PREDICTED: uncharacterized protein LOC105142276 [Populus euphratica]
Pca01G000050.1	Potri.001G000500	POPTR_0001s37280.1	AT1G55570	sp|Q00624|ASOL_BRANA	Molecular Function: ferroxidase activity (GO:0004322);; Molecular Function: copper ion binding (GO:0005507);; Cellular Component: plasma membrane (GO:0005886);; Biological Process: iron ion transport (GO:0006826);; Biological Process: iron ion homeostasis (GO:0055072);;	K00423|0.0e+00|pop:7483226|K00423 L-ascorbate oxidase [EC:1.10.3.3] | (RefSeq) L-ascorbate oxidase homolog	multi-copper oxidase type 1 family protein [Populus trichocarpa]
Pca01G000060.1	Potri.001G000600	POPTR_0001s37290.1	AT1G55570	sp|Q00624|ASOL_BRANA	Molecular Function: ferroxidase activity (GO:0004322);; Molecular Function: copper ion binding (GO:0005507);; Cellular Component: plasma membrane (GO:0005886);; Biological Process: iron ion transport (GO:0006826);; Biological Process: iron ion homeostasis (GO:0055072);;	K00423|0.0e+00|pop:7457680|K00423 L-ascorbate oxidase [EC:1.10.3.3] | (RefSeq) L-ascorbate oxidase homolog	multi-copper oxidase type 1 family protein [Populus trichocarpa]
Pca01G000100.1	Potri.001G000800	POPTR_0001s37300.1	AT1G55550	sp|F4I1T9|KN14T_ARATH	Molecular Function: microtubule motor activity (GO:0003777);; Molecular Function: ATP binding (GO:0005524);; Cellular Component: kinesin complex (GO:0005871);; Cellular Component: microtubule (GO:0005874);; Biological Process: microtubule-based movement (GO:0007018);; Molecular Function: microtubule binding (GO:0008017);; Molecular Function: ATPase activity (GO:0016887);;	K10405|2.9e-185|pda:103709713|K10405 kinesin family member C1 | (RefSeq) kinesin-like protein KIN-14B	hypothetical protein POPTR_0001s03800g [Populus trichocarpa]
Pca01G000110.1	Potri.001G000900	POPTR_0001s37320.1	AT3G13410	—	Cellular Component: integral component of membrane (GO:0016021);;	--	PREDICTED: uncharacterized protein LOC105142279 [Populus euphratica]
Pca01G000120.1	Potri.001G001000	POPTR_0001s37330.1	—	—	--	K03283|1.0e-58|mtr:MTR_4g088515|K03283 heat shock 70kDa protein 1/2/6/8 | (RefSeq) DnaK family protein	hypothetical protein POPTR_0001s03820g [Populus trichocarpa]
Pca01G000130.1	Potri.001G001100	POPTR_0001s37340.1	AT2G03090	sp|O80622|EXP15_ARATH	Cellular Component: extracellular region (GO:0005576);; Cellular Component: cell wall (GO:0005618);; Biological Process: plant-type cell wall organization (GO:0009664);; Cellular Component: membrane (GO:0016020);;	K20628|1.4e-131|pop:7483221|K20628 expansin | (RefSeq) expansin-A1	expansin S1 precursor family protein [Populus trichocarpa]
Pca01G000150.1	Potri.001G001300	POPTR_0001s36440.1	AT4G26410	sp|Q84K90|RHIP1_ARATH	Cellular Component: mitochondrion (GO:0005739);; Biological Process: cellular response to glucose stimulus (GO:0071333);; Biological Process: regulation of glucose mediated signaling pathway (GO:1902659);;	K01213|3.0e-11|csat:104723264|K01213 galacturan 1,4-alpha-galacturonidase [EC:3.2.1.67] | (RefSeq) exopolygalacturonase	hypothetical protein POPTR_0001s03860g [Populus trichocarpa]
Pca01G000160.1	Potri.001G001400	POPTR_0001s37380.1	AT1G55535	—	Cellular Component: integral component of membrane (GO:0016021);;	--	PREDICTED: uncharacterized protein LOC105142283 isoform X1 [Populus euphratica]
Pca01G000170.1	Potri.001G001500	POPTR_0001s39360.1	AT5G56340	sp|Q6AVN2|SIRP1_ORYSJ	Molecular Function: ubiquitin protein ligase activity (GO:0061630);;	K11982|3.4e-214|pop:7483225|K11982 E3 ubiquitin-protein ligase RNF115/126 [EC:2.3.2.27] | (RefSeq) E3 ubiquitin-protein ligase SIRP1	hypothetical protein POPTR_0001s03880g [Populus trichocarpa]
Pca01G000180.1	Potri.001G001600	POPTR_0001s39380.1	AT5G56350	sp|Q42954|KPYC_TOBAC	Molecular Function: magnesium ion binding (GO:0000287);; Molecular Function: pyruvate kinase activity (GO:0004743);; Cellular Component: cytoplasm (GO:0005737);; Biological Process: glycolytic process (GO:0006096);; Molecular Function: kinase activity (GO:0016301);; Molecular Function: potassium ion binding (GO:0030955);;	K00873|3.5e-291|pop:7483227|K00873 pyruvate kinase [EC:2.7.1.40] | (RefSeq) pyruvate kinase, cytosolic isozyme	pyruvate kinase family protein [Populus trichocarpa]
Pca01G000190.1	Potri.001G001700	POPTR_0001s39390.1	AT5G56360	sp|Q9FM96|PSL4_ARATH	Biological Process: N-glycan processing (GO:0006491);; Cellular Component: glucosidase II complex (GO:0017177);;	K08288|0.0e+00|pop:7457685|K08288 protein kinase C substrate 80K-H | (RefSeq) glucosidase 2 subunit beta	Calmodulin-binding family protein [Populus trichocarpa]
Pca01G000200.1	Potri.001G002000	POPTR_0001s39450.1	AT3G13460	sp|Q9LJE5|ECT2_ARATH	Molecular Function: RNA binding (GO:0003723);;	K20102|1.4e-225|var:108343326|K20102 YTH domain-containing family protein | (RefSeq) YTH domain-containing family protein 1	unknown [Populus trichocarpa x Populus deltoides]
Pca01G000210.1	Potri.001G002200	POPTR_0001s39450.1	AT4G26330	sp|Q9STQ2|SBT3I_ARATH	Molecular Function: serine-type endopeptidase activity (GO:0004252);;	K15333|1.1e-76|nsy:104224633|K15333 tRNA guanosine-2'-O-methyltransferase [EC:2.1.1.34] | (RefSeq) uncharacterized protein LOC104224633	PREDICTED: subtilisin-like protease SBT3.5 isoform X2 [Populus euphratica]
Pca01G000220.1	Potri.001G002300	—	AT5G56460	sp|Q9FM85|PBL16_ARATH	Molecular Function: protein serine/threonine kinase activity (GO:0004674);; Molecular Function: ATP binding (GO:0005524);;	K00924|3.9e-98|csat:104712177|K00924 kinase [EC:2.7.1.-] | (RefSeq) probable receptor-like protein kinase At3g55450 isoform X1	kinase family protein [Populus trichocarpa]
Pca01G000230.1	Potri.001G002400	—	AT5G64810	sp|Q8VWQ5|WRK50_ARATH	Molecular Function: DNA-binding transcription factor activity (GO:0003700);; Cellular Component: nucleus (GO:0005634);; Molecular Function: sequence-specific DNA binding (GO:0043565);;	K13424|1.0e-08|csat:104785580|K13424 WRKY transcription factor 33 | (RefSeq) probable WRKY transcription factor 33	hypothetical protein POPTR_0001s03970g [Populus trichocarpa]
Pca01G000240.1	Potri.001G002500	—	AT3G13470	sp|Q9LJE4|CPNB2_ARATH	Molecular Function: ATP binding (GO:0005524);; Biological Process: protein refolding (GO:0042026);;	K04077|0.0e+00|pop:7483228|K04077 chaperonin GroEL | (RefSeq) chaperonin 60 subunit beta 2, chloroplastic	hypothetical protein POPTR_0001s03980g [Populus trichocarpa]
Pca01G000250.1	Potri.001G002600	POPTR_0001s40160.1	AT5G56510	sp|Q9LVC3|PUM12_ARATH	Molecular Function: RNA binding (GO:0003723);;	K17974|4.5e-16|qsu:112019192|K17974 protein JSN1 | (RefSeq) pumilio domain-containing protein P35G2.14-like	hypothetical protein POPTR_0001s03990g [Populus trichocarpa]
Pca01G000260.1	Potri.001G002700	POPTR_0001s40180.1	AT1G55480	sp|Q94BS2|MET1_ARATH	Molecular Function: protein binding (GO:0005515);;	--	hypothetical protein POPTR_0001s04000g [Populus trichocarpa]
Pca01G000280.1	Potri.001G002800	POPTR_0001s40200.1	AT5G36110	sp|F6H9N6|C7A15_VITVI	Molecular Function: monooxygenase activity (GO:0004497);; Molecular Function: iron ion binding (GO:0005506);; Cellular Component: integral component of membrane (GO:0016021);; Biological Process: sterol metabolic process (GO:0016125);; Molecular Function: oxidoreductase activity (GO:0016491);; Molecular Function: oxidoreductase activity, acting on paired donors, with incorporation or reduction of…	K20667|9.6e-238|pop:7483231|K20667 beta-amyrin 28-monooxygenase [EC:1.14.14.126] | (RefSeq) beta-amyrin 28-oxidase isoform X3	hypothetical protein POPTR_0001s04010g [Populus trichocarpa]
Pca01G000270.1	Potri.001G002800	POPTR_0001s40210.1	AT5G36110	sp|F6H9N6|C7A15_VITVI	Molecular Function: monooxygenase activity (GO:0004497);; Molecular Function: iron ion binding (GO:0005506);; Biological Process: sterol metabolic process (GO:0016125);; Molecular Function: oxidoreductase activity (GO:0016491);; Molecular Function: oxidoreductase activity, acting on paired donors, with incorporation or reduction of molecular oxygen (GO:0016705);; Molecular Function: heme binding …	K20667|1.9e-265|pop:7483231|K20667 beta-amyrin 28-monooxygenase [EC:1.14.14.126] | (RefSeq) beta-amyrin 28-oxidase isoform X3	PREDICTED: beta-amyrin 28-oxidase-like [Populus euphratica]
Pca03G020400.1	Potri.001G002800	POPTR_0001s40250.1	AT5G36110	sp|H2DH16|C7A47_PANGI	Molecular Function: monooxygenase activity (GO:0004497);; Molecular Function: iron ion binding (GO:0005506);; Biological Process: sterol metabolic process (GO:0016125);; Molecular Function: oxidoreductase activity (GO:0016491);; Molecular Function: oxidoreductase activity, acting on paired donors, with incorporation or reduction of molecular oxygen (GO:0016705);; Molecular Function: heme binding …	K20667|8.9e-20|pop:7483231|K20667 beta-amyrin 28-monooxygenase [EC:1.14.14.126] | (RefSeq) beta-amyrin 28-oxidase isoform X3	hypothetical protein POPTR_0001s04010g [Populus trichocarpa]
Pca01G000290.1	Potri.001G003100	POPTR_0001s40260.1	AT5G36140	sp|A5BFI4|C7A17_VITVI	Molecular Function: monooxygenase activity (GO:0004497);; Molecular Function: iron ion binding (GO:0005506);; Molecular Function: oxidoreductase activity, acting on paired donors, with incorporation or reduction of molecular oxygen (GO:0016705);; Molecular Function: heme binding (GO:0020037);;	K20667|1.7e-234|pop:18094281|K20667 beta-amyrin 28-monooxygenase [EC:1.14.14.126] | (RefSeq) beta-amyrin 28-oxidase	PREDICTED: beta-amyrin 28-oxidase-like [Populus euphratica]
Pca01G000300.1	Potri.001G003200	POPTR_0001s40600.1	AT4G04220	sp|F4JGB6|RLP46_ARATH	Cellular Component: integral component of membrane (GO:0016021);;	K13420|1.2e-99|aof:109844526|K13420 LRR receptor-like serine/threonine-protein kinase FLS2 [EC:2.7.11.1] | (RefSeq) LRR receptor-like serine/threonine-protein kinase FLS2	hypothetical protein POPTR_0001s04040g [Populus trichocarpa]
Pca01G000310.1	Potri.001G003300	POPTR_0001s40600.1	AT3G13480	—	Biological Process: response to light intensity (GO:0009642);;	--	hypothetical protein POPTR_0001s04050g [Populus trichocarpa]
Pca01G000320.1	Potri.001G003400	POPTR_0011s11890.1	AT4G09830	—	--	--	hypothetical protein POPTR_0001s04060g [Populus trichocarpa]
Pca01G000330.1	Potri.001G003500	POPTR_0001s40980.1	AT5G56520	—	--	--	hypothetical protein POPTR_0001s04070g [Populus trichocarpa]
Pca01G000350.1	Potri.001G003700	POPTR_0001s40990.1	AT5G23710	sp|Q2T9S3|RPC6_BOVIN	Cellular Component: RNA polymerase III complex (GO:0005666);; Biological Process: transcription by RNA polymerase III (GO:0006383);;	K03025|1.8e-87|zju:107409954|K03025 DNA-directed RNA polymerase III subunit RPC6 | (RefSeq) DNA-directed RNA polymerase III subunit RPC6	hypothetical protein POPTR_0001s04090g [Populus trichocarpa]
Pca01G000360.1	Potri.001G003800	POPTR_0001s41000.1	AT5G56530	—	--	--	hypothetical protein POPTR_0001s04100g [Populus trichocarpa]
Pca01G000370.1	Potri.001G003900	—	AT1G55350	sp|Q8RVL2|DEK1_ARATH	Molecular Function: calcium-dependent cysteine-type endopeptidase activity (GO:0004198);; Cellular Component: integral component of membrane (GO:0016021);;	K08582|1.4e-43|ota:OT_ostta08g03030|K08582 calpain-15 [EC:3.4.22.-] | (RefSeq) Peptidase C2, calpain family	PREDICTED: calpain-type cysteine protease DEK1-like isoform X1 [Populus euphratica]
Pca01G000380.1	Potri.001G004000	POPTR_0001s41880.1	AT1G55340	—	--	--	hypothetical protein POPTR_0001s04120g [Populus trichocarpa]
Pca01G000390.1	Potri.001G004100	POPTR_0001s41890.1	AT5G56540	sp|Q9LVC0|AGP14_ARATH	Cellular Component: integral component of membrane (GO:0016021);;	--	arabinogalactan protein 13 [Populus trichocarpa]
Pca01G000400.1	Potri.001G004200	POPTR_0001s41900.1	AT1G55325	sp|F4I096|MED13_ARATH	Molecular Function: transcription coregulator activity (GO:0003712);; Biological Process: regulation of transcription by RNA polymerase II (GO:0006357);; Cellular Component: mediator complex (GO:0016592);;	K15164|0.0e+00|pop:18094284|K15164 mediator of RNA polymerase II transcription subunit 13 | (RefSeq) mediator of RNA polymerase II transcription subunit 13	hypothetical protein POPTR_0001s04140g [Populus trichocarpa]
Pca01G000410.1	Potri.001G004300	POPTR_0001s41920.1	AT4G26310	sp|Q2G6X5|EFP_NOVAD	Molecular Function: translation elongation factor activity (GO:0003746);; Cellular Component: cytoplasm (GO:0005737);;	K02356|1.2e-18|cme:CYME_CMK187C|K02356 elongation factor P | (RefSeq) chloroplast translation elongation factor P	hypothetical protein POPTR_0001s04150g [Populus trichocarpa]
Pca01G000420.1	Potri.001G004432	POPTR_0001s41920.1	—	—	--	--	PREDICTED: uncharacterized protein LOC105142314 [Populus euphratica]
Pca01G000430.1	Potri.001G004500	POPTR_0001s41920.1	AT5G19760	sp|Q9C5M0|DTC_ARATH	Molecular Function: oxoglutarate:malate antiporter activity (GO:0015367);; Cellular Component: integral component of membrane (GO:0016021);;	K15104|3.4e-169|pop:7457695|K15104 solute carrier family 25 (mitochondrial oxoglutarate transporter), member 11 | (RefSeq) mitochondrial dicarboxylate/tricarboxylate transporter DTC	hypothetical protein POPTR_0001s04170g [Populus trichocarpa]
Pca01G000440.1	Potri.001G004600	POPTR_0001s41930.1	AT5G19770	sp|O22349|TBA3_ELEIN	Biological Process: microtubule cytoskeleton organization (GO:0000226);; Biological Process: mitotic cell cycle (GO:0000278);; Molecular Function: GTPase activity (GO:0003924);; Molecular Function: structural constituent of cytoskeleton (GO:0005200);; Molecular Function: GTP binding (GO:0005525);; Cellular Component: cytoplasm (GO:0005737);; Cellular Component: microtubule (GO:0005874);; Biologic…	K07374|7.9e-263|pop:7457696|K07374 tubulin alpha | (RefSeq) tubulin alpha-6 chain	alpha-tubulin 2 family protein [Populus trichocarpa]
Pca01G000450.1	Potri.001G004700	POPTR_0001s41930.1	AT5G19790	sp|A0A1X9PY88|ERN1_LOTJA	Molecular Function: DNA binding (GO:0003677);; Molecular Function: DNA-binding transcription factor activity (GO:0003700);; Cellular Component: nucleus (GO:0005634);;	K09286|4.6e-155|pop:7483245|K09286 EREBP-like factor | (RefSeq) ethylene-responsive transcription factor RAP2-11	hypothetical protein POPTR_0001s04190g [Populus trichocarpa]
Pca01G000460.1	Potri.001G004800	POPTR_0001s41930.1	AT5G19820	sp|Q8BKC5|IPO5_MOUSE	Cellular Component: nucleus (GO:0005634);; Cellular Component: cytoplasm (GO:0005737);; Biological Process: protein import into nucleus (GO:0006606);; Molecular Function: nuclear localization sequence binding (GO:0008139);; Molecular Function: nuclear import signal receptor activity (GO:0061608);;	K20222|0.0e+00|pop:7457697|K20222 importin-5 | (RefSeq) importin-5	hypothetical protein POPTR_0001s04200g [Populus trichocarpa]
Pca03G015870.1	Potri.001G055700	POPTR_0001s41940.1	AT1G62940	sp|Q9LQ12|4CLL1_ARATH	Molecular Function: long-chain fatty acid-CoA ligase activity (GO:0004467);; Cellular Component: endoplasmic reticulum (GO:0005783);; Molecular Function: CoA-ligase activity (GO:0016405);; Molecular Function: medium-chain fatty acid-CoA ligase activity (GO:0031956);; Biological Process: fatty-acyl-CoA biosynthetic process (GO:0046949);; Biological Process: sporopollenin biosynthetic process (GO:0…	K01904|1.1e-141|pop:7460544|K01904 4-coumarate--CoA ligase [EC:6.2.1.12] | (RefSeq) 4-coumarate--CoA ligase-like 1	4-coumarate--CoA ligase family protein [Populus trichocarpa]
Pca13G008860.1	Potri.001G070500	POPTR_0001s41940.1	AT1G44900	sp|B8BKI8|MCM2_ORYSI	Biological Process: double-strand break repair via break-induced replication (GO:0000727);; Molecular Function: DNA helicase activity (GO:0003678);; Molecular Function: DNA replication origin binding (GO:0003688);; Molecular Function: single-stranded DNA binding (GO:0003697);; Molecular Function: ATP binding (GO:0005524);; Cellular Component: nucleus (GO:0005634);; Biological Process: pre-replica…	K02540|2.0e-298|pop:18094485|K02540 DNA replication licensing factor MCM2 [EC:3.6.4.12] | (RefSeq) DNA replication licensing factor MCM2	hypothetical protein POPTR_0001s12700g [Populus trichocarpa]
Pca03G013750.1	Potri.001G081500	POPTR_0001s41950.1	AT1G31330	sp|Q9SHE8|PSAF_ARATH	Cellular Component: chloroplast thylakoid membrane (GO:0009535);; Cellular Component: photosystem I reaction center (GO:0009538);; Biological Process: photosynthesis (GO:0015979);;	K02694|2.3e-76|pop:7477808|K02694 photosystem I subunit III | (RefSeq) photosystem I reaction center subunit III, chloroplastic	PREDICTED: photosystem I reaction center subunit III, chloroplastic-like [Populus euphratica]
Pca01G007690.1	Potri.001G087500	POPTR_0001s41950.1	AT5G42020	sp|Q03685|BIP5_TOBAC	Molecular Function: ATP binding (GO:0005524);; Cellular Component: nucleus (GO:0005634);; Cellular Component: cytoplasm (GO:0005737);; Cellular Component: endoplasmic reticulum lumen (GO:0005788);; Biological Process: response to unfolded protein (GO:0006986);; Cellular Component: membrane (GO:0016020);; Molecular Function: ATPase activity (GO:0016887);; Biological Process: ubiquitin-dependent ER…	K09490|0.0e+00|pop:7477835|K09490 endoplasmic reticulum chaperone BiP [EC:3.6.4.10] | (RefSeq) luminal-binding protein 5	BiP isoform A family protein [Populus trichocarpa]
Pca01G007700.1	Potri.001G087600	POPTR_0001s42330.1	AT3G23920	sp|Q9LIR6|BAM1_ARATH	Biological Process: polysaccharide catabolic process (GO:0000272);; Molecular Function: beta-amylase activity (GO:0016161);; Molecular Function: amylopectin maltohydrolase activity (GO:0102229);;	K01177|0.0e+00|pop:7467061|K01177 beta-amylase [EC:3.2.1.2] | (RefSeq) beta-amylase 1, chloroplastic	hypothetical protein POPTR_0001s11000g [Populus trichocarpa]
Pca01G007710.1	Potri.001G087701	POPTR_0001s43850.1	—	—	--	--	PREDICTED: uncharacterized protein LOC105127292 [Populus euphratica]
Pca01G007720.1	Potri.001G087800	POPTR_0001s42330.1	AT4G10840	sp|O81629|KLCR1_ARATH	Biological Process: morphogenesis of an epithelium (GO:0002009);; Molecular Function: protein binding (GO:0005515);; Cellular Component: cellular_component (GO:0005575);; Cellular Component: intracellular (GO:0005622);; Cellular Component: obsolete cell (GO:0005623);; Cellular Component: cytoplasm (GO:0005737);; Cellular Component: cytoskeleton (GO:0005856);; Cellular Component: microtubule (GO:0…	K01087|3.1e-20|ccaj:109795950|K01087 trehalose 6-phosphate phosphatase [EC:3.1.3.12] | (RefSeq) trehalose-phosphate phosphatase A-like	hypothetical protein POPTR_0001s10980g [Populus trichocarpa]
Pca01G007730.1	Potri.001G087900	POPTR_0001s43850.1	AT4G24020	sp|Q84TH9|NLP7_ARATH	Biological Process: response to acid chemical (GO:0001101);; Molecular Function: molecular_function (GO:0003674);; Molecular Function: DNA-binding transcription factor activity (GO:0003700);; Molecular Function: protein binding (GO:0005515);; Cellular Component: cellular_component (GO:0005575);; Cellular Component: intracellular (GO:0005622);; Cellular Component: obsolete cell (GO:0005623);; Cell…	K14494|1.6e-16|pop:18106830|K14494 DELLA protein | (RefSeq) uncharacterized protein LOC18106830	PREDICTED: protein NLP7-like isoform X2 [Populus euphratica]
Pca01G007740.1	Potri.001G088000	POPTR_0011s13290.1	AT5G63610	sp|Q84TI6|CDKE1_ARATH	Molecular Function: cyclin-dependent protein serine/threonine kinase activity (GO:0004693);; Molecular Function: ATP binding (GO:0005524);; Cellular Component: nucleus (GO:0005634);; Biological Process: protein phosphorylation (GO:0006468);; Molecular Function: RNA polymerase II CTD heptapeptide repeat kinase activity (GO:0008353);; Cellular Component: mediator complex (GO:0016592);;	K02208|1.6e-277|pop:7467062|K02208 cyclin-dependent kinase 8/11 [EC:2.7.11.22 2.7.11.23] | (RefSeq) cyclin-dependent kinase E-1	HUA ENHANCER 3 family protein [Populus trichocarpa]
Pca01G007750.1	Potri.001G088100	POPTR_0001s43850.1	AT3G49290	sp|Q9M3A3|ABIL2_ARATH	--	--	hypothetical protein POPTR_0001s10950g [Populus trichocarpa]
Pca01G007760.1	Potri.001G088200	POPTR_0001s43850.1	AT1G64520	sp|Q9SGW3|PSD8A_ARATH	Cellular Component: cytosol (GO:0005829);; Cellular Component: proteasome regulatory particle, lid subcomplex (GO:0008541);; Biological Process: proteasome-mediated ubiquitin-dependent protein catabolic process (GO:0043161);;	K03031|1.7e-148|pop:7467064|K03031 26S proteasome regulatory subunit N12 | (RefSeq) 26S proteasome non-ATPase regulatory subunit 8 homolog A	26S proteasome non-ATPase regulatory subunit family protein [Populus trichocarpa]
Pca01G007770.1	Potri.001G088300	POPTR_0001s43850.1	AT1G64510	sp|Q8VY91|RR6_ARATH	Molecular Function: structural constituent of ribosome (GO:0003735);; Cellular Component: ribosome (GO:0005840);; Biological Process: translation (GO:0006412);; Molecular Function: rRNA binding (GO:0019843);;	K02990|7.9e-112|pop:7467065|K02990 small subunit ribosomal protein S6 | (RefSeq) 30S ribosomal protein S6 alpha, chloroplastic	hypothetical protein POPTR_0001s10930g [Populus trichocarpa]
Pca01G007780.1	Potri.001G088400	POPTR_0001s42060.1	AT4G24015	sp|Q84TF5|RHA4A_ARATH	Cellular Component: integral component of membrane (GO:0016021);;	K19039|9.3e-147|pop:7477840|K19039 E3 ubiquitin-protein ligase ATL7/58/59 [EC:2.3.2.27] | (RefSeq) probable E3 ubiquitin-protein ligase RHA4A	hypothetical protein POPTR_0001s10920g [Populus trichocarpa]
Pca01G007790.1	Potri.001G088501	POPTR_0001s42040.1	—	sp|Q0WVN5|CSLG3_ARATH	Cellular Component: membrane (GO:0016020);; Molecular Function: cellulose synthase (UDP-forming) activity (GO:0016760);; Biological Process: cellulose biosynthetic process (GO:0030244);;	K10999|4.9e-18|bvg:104909008|K10999 cellulose synthase A [EC:2.4.1.12] | (RefSeq) cellulose synthase A catalytic subunit 4 [UDP-forming]	hypothetical protein POPTR_0001s10910g [Populus trichocarpa]
Pca01G007800.1	Potri.001G088600	POPTR_0001s42020.1	AT4G23980	sp|Q9XED8|ARFI_ARATH	Molecular Function: DNA binding (GO:0003677);; Cellular Component: nucleus (GO:0005634);; Biological Process: regulation of transcription, DNA-templated (GO:0006355);; Biological Process: auxin-activated signaling pathway (GO:0009734);;	K14486|0.0e+00|pop:7467068|K14486 auxin response factor | (RefSeq) auxin response factor 9	PREDICTED: LOW QUALITY PROTEIN: auxin response factor 9-like [Populus euphratica]
Pca01G007810.1	Potri.001G088700	POPTR_0001s42020.1	AT5G46290	sp|P52410|KASC1_ARATH	Molecular Function: 3-oxoacyl-[acyl-carrier-protein] synthase activity (GO:0004315);; Cellular Component: mitochondrion (GO:0005739);; Biological Process: fatty acid biosynthetic process (GO:0006633);;	K09458|1.5e-278|pop:7467069|K09458 3-oxoacyl-[acyl-carrier-protein] synthase II [EC:2.3.1.179] | (RefSeq) 3-oxoacyl-[acyl-carrier-protein] synthase I, chloroplastic	PREDICTED: 3-oxoacyl-[acyl-carrier-protein] synthase I, chloroplastic-like [Populus euphratica]
Pca01G007830.1	Potri.001G088800	POPTR_0001s42010.1	AT5G42050	sp|Q5JZR1|NRPA_SOYBN	--	K10638|6.3e-14|psom:113308475|K10638 E3 ubiquitin-protein ligase UHRF1 [EC:2.3.2.27] | (RefSeq) uncharacterized protein LOC113308475	hypothetical protein POPTR_0001s10880g [Populus trichocarpa]
Pca01G007840.1	Potri.001G088900	POPTR_0001s42010.1	AT1G64500	sp|Q9FLE8|Y5986_ARATH	--	K17479|2.6e-135|pop:7497858|K17479 glutaredoxin domain-containing cysteine-rich protein 1 | (RefSeq) glutaredoxin domain-containing cysteine-rich protein 1	PREDICTED: LOW QUALITY PROTEIN: uncharacterized protein LOC105127304 [Populus euphratica]
Pca01G007850.1	Potri.001G089000	POPTR_0001s41980.1	AT3G61920	—	--	--	hypothetical protein POPTR_0001s10860g [Populus trichocarpa]
Pca01G007860.1	Potri.001G089100	POPTR_0001s41980.1	AT5G10560	sp|Q9LXA8|BXL6_ARATH	Molecular Function: hydrolase activity, hydrolyzing O-glycosyl compounds (GO:0004553);; Molecular Function: xylan 1,4-beta-xylosidase activity (GO:0009044);; Cellular Component: plant-type cell wall (GO:0009505);; Biological Process: arabinan catabolic process (GO:0031222);; Biological Process: xylan catabolic process (GO:0045493);; Molecular Function: alpha-L-arabinofuranosidase activity (GO:004…	K15920|2.8e-218|pda:103703469|K15920 xylan 1,4-beta-xylosidase [EC:3.2.1.37] | (RefSeq) LOW QUALITY PROTEIN: beta-xylosidase/alpha-L-arabinofuranosidase 2-like	PREDICTED: probable beta-D-xylosidase 6 isoform X1 [Populus euphratica]
Pca01G007870.1	Potri.001G089201	POPTR_0001s41970.1	—	sp|Q9LVQ8|P2C80_ARATH	Molecular Function: phosphoprotein phosphatase activity (GO:0004721);; Molecular Function: metal ion binding (GO:0046872);;	K17508|1.4e-85|pop:7467072|K17508 protein phosphatase PTC7 [EC:3.1.3.16] | (RefSeq) probable protein phosphatase 2C 80	PREDICTED: probable protein phosphatase 2C 80 [Populus euphratica]
Pca01G007880.1	Potri.001G089300	POPTR_0001s41970.1	AT3G13550	sp|Q9LJD7|COP10_ARATH	Biological Process: protein polyubiquitination (GO:0000209);; Cellular Component: nucleus (GO:0005634);; Biological Process: regulation of photomorphogenesis (GO:0010099);; Molecular Function: ubiquitin conjugating enzyme activity (GO:0061631);;	K20217|1.9e-98|pop:7472701|K20217 ubiquitin-conjugating enzyme E2 E [EC:2.3.2.23] | (RefSeq) constitutive photomorphogenesis protein 10	hypothetical protein POPTR_0001s10830g [Populus trichocarpa]
Pca01G007890.1	Potri.001G089400	POPTR_0011s12800.1	AT4G10920	sp|O65155|KELP_ARATH	Molecular Function: DNA binding (GO:0003677);; Molecular Function: transcription coactivator activity (GO:0003713);; Cellular Component: nucleus (GO:0005634);; Cellular Component: transcription regulator complex (GO:0005667);; Biological Process: positive regulation of transcription initiation from RNA polymerase II promoter (GO:0060261);;	--	zinc knuckle family protein [Populus trichocarpa]
Pca01G007900.1	Potri.001G089500	POPTR_0011s12800.1	AT5G42070	—	--	--	hypothetical protein POPTR_0001s10810g [Populus trichocarpa]
Pca01G007910.1	Potri.001G089600	POPTR_0001s43850.1	AT4G10925	sp|Q93YV9|SKIP8_ARATH	Molecular Function: protein binding (GO:0005515);;	--	hypothetical protein POPTR_0001s10800g [Populus trichocarpa]
Pca01G007920.1	Potri.001G089700	POPTR_0001s43850.1	AT4G23950	sp|F4JPE9|SUN5_ARATH	Cellular Component: integral component of membrane (GO:0016021);;	--	PREDICTED: uncharacterized protein SLP1-like isoform X2 [Populus euphratica]
Pca01G007930.1	Potri.001G089800	POPTR_0001s43850.1	AT4G23940	sp|O22993|FTSI1_ARATH	Molecular Function: ATP-dependent peptidase activity (GO:0004176);; Molecular Function: metalloendopeptidase activity (GO:0004222);; Molecular Function: ATP binding (GO:0005524);; Cellular Component: mitochondrion (GO:0005739);; Biological Process: proteolysis (GO:0006508);;	K03798|6.8e-86|crb:17889364|K03798 cell division protease FtsH [EC:3.4.24.-] | (RefSeq) ATP-dependent zinc metalloprotease FTSH 2, chloroplastic	hypothetical protein POPTR_0001s10780g [Populus trichocarpa]
Pca01G007940.1	Potri.001G089900	POPTR_0001s43850.1	AT4G10930	sp|Q8L7I1|Y4193_ARATH	Molecular Function: metal ion binding (GO:0046872);;	--	PREDICTED: uncharacterized protein At4g10930-like [Populus euphratica]
Pca01G007950.1	Potri.001G090000	POPTR_0001s44590.1	AT2G19900	sp|O82191|MAOP1_ARATH	Molecular Function: malate dehydrogenase (decarboxylating) (NAD+) activity (GO:0004471);;	K00029|5.9e-09|jcu:105638224|K00029 malate dehydrogenase (oxaloacetate-decarboxylating)(NADP+) [EC:1.1.1.40] | (RefSeq) NADP-dependent malic enzyme isoform X1	hypothetical protein POPTR_0001s10760g [Populus trichocarpa]
Pca01G007960.1	Potri.001G090200	POPTR_0001s32840.1	AT1G64480	sp|Q3HRP0|CNBL7_ORYSJ	Molecular Function: calcium ion binding (GO:0005509);;	K06268|4.4e-118|pop:7467081|K06268 serine/threonine-protein phosphatase 2B regulatory subunit | (RefSeq) calcineurin B-like protein 7	hypothetical protein POPTR_0001s10750g [Populus trichocarpa]
Pca01G008060.1	Potri.001G091300	POPTR_0001s32840.1	AT4G23890	sp|Q9T0A4|NDHS_ARATH	Biological Process: photosynthetic electron transport chain (GO:0009767);;	K00345|9.2e-127|pop:7467088|K00345 NAD(P)H-quinone oxidoreductase subunit S, chloroplastic [EC:1.6.5.-] | (RefSeq) NAD(P)H-quinone oxidoreductase subunit S, chloroplastic	hypothetical protein POPTR_0001s10650g [Populus trichocarpa]
Pca01G008070.1	Potri.001G091400	POPTR_0001s32840.1	AT4G23880	—	--	--	hypothetical protein POPTR_0001s10640g [Populus trichocarpa]
Pca01G008080.1	Potri.001G091500	POPTR_0001s32840.1	AT1G64405	—	--	--	hypothetical protein POPTR_0001s10630g [Populus trichocarpa]
Pca01G008090.1	Potri.001G091600	POPTR_0001s32840.1	AT4G23860	sp|Q8BU04|UBR7_MOUSE	Molecular Function: zinc ion binding (GO:0008270);; Molecular Function: ubiquitin protein ligase activity (GO:0061630);;	K11979|1.1e-232|pop:7467089|K11979 E3 ubiquitin-protein ligase UBR7 [EC:2.3.2.27] | (RefSeq) putative E3 ubiquitin-protein ligase UBR7 isoform X1	PREDICTED: putative E3 ubiquitin-protein ligase UBR7 isoform X1 [Populus euphratica]
Pca01G008100.1	Potri.001G091700	POPTR_0001s42640.1	AT5G53110	sp|P0CH01|AT21A_ARATH	Cellular Component: integral component of membrane (GO:0016021);; Molecular Function: polysaccharide binding (GO:0030247);;	K19041|8.3e-80|nto:104107723|K19041 E3 ubiquitin-protein ligase RNF38/44 [EC:2.3.2.27] | (RefSeq) RING-H2 finger protein ATL20-like	hypothetical protein POPTR_0001s10610g [Populus trichocarpa]
Pca01G008110.1	Potri.001G091800	POPTR_0128s00210.1	AT5G62050	sp|Q42191|OXA1_ARATH	Cellular Component: integral component of membrane (GO:0016021);; Molecular Function: membrane insertase activity (GO:0032977);;	K03217|4.0e-243|pop:7472707|K03217 YidC/Oxa1 family membrane protein insertase | (RefSeq) mitochondrial inner membrane protein OXA1	Inner membrane protein OXA1 [Populus trichocarpa]
Pca01G008120.1	Potri.001G091900	POPTR_0128s00200.1	AT4G23850	sp|Q9T0A0|LACS4_ARATH	Molecular Function: catalytic activity (GO:0003824);;	K01897|0.0e+00|pop:7472708|K01897 long-chain acyl-CoA synthetase [EC:6.2.1.3] | (RefSeq) long chain acyl-CoA synthetase 4	PREDICTED: long chain acyl-CoA synthetase 4-like isoform X1 [Populus euphratica]
Pca01G008130.1	Potri.001G092000	POPTR_0001s42760.1	AT4G23840	—	Biological Process: ubiquitin-dependent protein catabolic process (GO:0006511);; Cellular Component: SCF ubiquitin ligase complex (GO:0019005);; Biological Process: SCF-dependent proteasomal ubiquitin-dependent protein catabolic process (GO:0031146);;	K01179|1.5e-179|ccav:112521754|K01179 endoglucanase [EC:3.2.1.4] | (RefSeq) uncharacterized protein LOC112521754	hypothetical protein POPTR_0001s10580g [Populus trichocarpa]
Pca01G008140.1	Potri.001G092100	POPTR_0001s42770.1	AT2G29380	sp|Q5SN75|P2C08_ORYSJ	Molecular Function: protein serine/threonine phosphatase activity (GO:0004722);; Molecular Function: metal ion binding (GO:0046872);;	K14497|2.9e-221|pop:7467092|K14497 protein phosphatase 2C [EC:3.1.3.16] | (RefSeq) probable protein phosphatase 2C 51	hypothetical protein POPTR_0001s10570g [Populus trichocarpa]
Pca01G008150.1	Potri.001G092200	POPTR_0005s17470.1	AT1G64390	sp|Q42059|GUN6_ARATH	Molecular Function: cellulase activity (GO:0008810);; Biological Process: cellulose catabolic process (GO:0030245);; Molecular Function: carbohydrate binding (GO:0030246);;	K01179|0.0e+00|pop:7472710|K01179 endoglucanase [EC:3.2.1.4] | (RefSeq) endoglucanase 6	endo-glucanase 2 family protein [Populus trichocarpa]
Pca01G008160.1	Potri.001G092300	POPTR_0001s43670.1	AT1G64385	—	--	--	hypothetical protein POPTR_0001s10550g [Populus trichocarpa]
Pca01G008170.1	Potri.001G092400	POPTR_0001s42650.1	AT1G64380	sp|Q9C7W2|ERF61_ARATH	Molecular Function: DNA binding (GO:0003677);; Molecular Function: DNA-binding transcription factor activity (GO:0003700);; Cellular Component: nucleus (GO:0005634);;	K09286|1.6e-31|dcr:108219053|K09286 EREBP-like factor | (RefSeq) ethylene-responsive transcription factor RAP2-13	PREDICTED: ethylene-responsive transcription factor ERF061-like [Populus euphratica]
Pca01G011080.1	Potri.001G121700	POPTR_0011s14320.1	AT4G22540	sp|Q940Y1|ORP2A_ARATH	--	K20456|0.0e+00|pop:18093970|K20456 oxysterol-binding protein 1 | (RefSeq) oxysterol-binding protein-related protein 2A isoform X4	hypothetical protein POPTR_0001s00390g [Populus trichocarpa]
Pca01G011090.1	Potri.001G121800	POPTR_0001s42700.1	AT1G12100	sp|P14009|14KD_DAUCA	--	K11855|1.5e-15|bvg:104906049|K11855 ubiquitin carboxyl-terminal hydrolase 36/42 [EC:3.4.19.12] | (RefSeq) ubiquitin carboxyl-terminal hydrolase 36	PREDICTED: 14 kDa proline-rich protein DC2.15 [Populus euphratica]
Pca01G011100.1	Potri.001G121900	POPTR_0011s14340.1	AT4G12520	sp|Q39176|ERLI1_ARATH	--	K11855|4.4e-21|bvg:104906049|K11855 ubiquitin carboxyl-terminal hydrolase 36/42 [EC:3.4.19.12] | (RefSeq) ubiquitin carboxyl-terminal hydrolase 36	HyPRP family protein [Populus trichocarpa]
Pca01G011110.1	Potri.001G122100	POPTR_0001s42720.1	AT3G22142	sp|Q9SU34|ERLL2_ARATH	--	--	hypothetical protein POPTR_0001s00420g [Populus trichocarpa]
Pca01G011120.1	Potri.001G122200	POPTR_0001s42730.1	AT5G47570	sp|Q9FGK0|NDUB8_ARATH	Cellular Component: integral component of membrane (GO:0016021);;	--	unknown [Populus trichocarpa]
Pca01G011130.1	Potri.001G122400	POPTR_0001s42750.1	AT4G17260	sp|P22988|LDHA_HORVU	Molecular Function: L-lactate dehydrogenase activity (GO:0004459);; Cellular Component: cytoplasm (GO:0005737);; Biological Process: carbohydrate metabolic process (GO:0005975);; Biological Process: carboxylic acid metabolic process (GO:0019752);;	K00016|1.1e-193|pop:18093976|K00016 L-lactate dehydrogenase [EC:1.1.1.27] | (RefSeq) L-lactate dehydrogenase B	hypothetical protein POPTR_0001s00440g [Populus trichocarpa]
Pca01G011150.1	Potri.001G122600	POPTR_0001s42780.1	—	—	--	--	hypothetical protein POPTR_0001s00460g [Populus trichocarpa]
Pca01G011160.1	Potri.001G122700	POPTR_0001s42820.1	AT4G16520	sp|Q8VYK7|ATG8F_ARATH	Cellular Component: cytoplasm (GO:0005737);; Biological Process: autophagy (GO:0006914);; Biological Process: cellular response to nitrogen starvation (GO:0006995);;	K08341|8.7e-63|pop:18093979|K08341 GABA(A) receptor-associated protein | (RefSeq) autophagy-related protein 8f	autophagy 8g family protein [Populus trichocarpa]
Pca01G011170.1	Potri.001G122800	—	AT4G00150	sp|O81316|SCL6_ARATH	--	K14494|6.7e-30|crb:17893741|K14494 DELLA protein | (RefSeq) DELLA protein RGL2	hypothetical protein POPTR_0001s00480g [Populus trichocarpa]
Pca01G011180.1	Potri.001G123000	POPTR_0001s45160.1	AT2G35736	—	--	--	hypothetical protein POPTR_0001s00500g [Populus trichocarpa]
Pca01G011190.1	Potri.001G123100	POPTR_0001s45160.1	AT5G47580	—	Cellular Component: integral component of membrane (GO:0016021);;	--	hypothetical protein POPTR_0001s00520g [Populus trichocarpa]
Pca01G011200.1	Potri.001G123200	POPTR_0001s45180.1	AT4G16530	—	--	--	hypothetical protein POPTR_0001s00530g [Populus trichocarpa]
Pca01G011210.1	Potri.001G123250	POPTR_0001s45210.1	—	—	--	--	--
Pca01G011220.1	Potri.001G123300	POPTR_0001s45220.1	AT4G19980	—	--	--	hypothetical protein POPTR_0001s00540g [Populus trichocarpa]
Pca01G011230.1	Potri.001G123400	POPTR_0001s45240.1	AT5G44800	sp|F4KBP5|CHR4_ARATH	Molecular Function: DNA binding (GO:0003677);; Molecular Function: ATP binding (GO:0005524);; Cellular Component: nucleus (GO:0005634);; Molecular Function: metal ion binding (GO:0046872);;	K11643|1.0e-164|vra:106761904|K11643 chromodomain-helicase-DNA-binding protein 4 [EC:3.6.4.12] | (RefSeq) CHD3-type chromatin-remodeling factor PICKLE isoform X1	chromodomain-helicase-DNA-binding family protein [Populus trichocarpa]
Pca01G011240.1	Potri.001G123500	POPTR_0001s45250.1	AT2G35050	sp|Q9C9U5|SIS8_ARATH	Molecular Function: protein kinase activity (GO:0004672);; Molecular Function: ATP binding (GO:0005524);;	K14510|7.0e-49|lsv:111906571|K14510 serine/threonine-protein kinase CTR1 [EC:2.7.11.1] | (RefSeq) serine/threonine-protein kinase CTR1-like	hypothetical protein POPTR_0001s00560g [Populus trichocarpa]
Pca01G011250.1	Potri.001G123600	POPTR_0001s45260.1	AT1G45332	sp|Q9C641|EFGM1_ARATH	Molecular Function: translation elongation factor activity (GO:0003746);; Molecular Function: GTPase activity (GO:0003924);; Molecular Function: GTP binding (GO:0005525);; Cellular Component: mitochondrion (GO:0005739);; Biological Process: mitochondrial translational elongation (GO:0070125);;	K02355|0.0e+00|pop:18094001|K02355 elongation factor G | (RefSeq) elongation factor G-1, mitochondrial isoform X1	elongation factor G family protein [Populus trichocarpa]
Pca01G011260.1	Potri.001G123700	POPTR_0001s45280.1	AT2G35060	sp|O64769|POT11_ARATH	Biological Process: potassium ion transport (GO:0006813);; Molecular Function: potassium ion transmembrane transporter activity (GO:0015079);; Cellular Component: membrane (GO:0016020);; Cellular Component: integral component of membrane (GO:0016021);;	K03549|0.0e+00|pop:18094002|K03549 KUP system potassium uptake protein | (RefSeq) potassium transporter 10	Potassium transporter 11 family protein [Populus trichocarpa]
Pca01G011270.1	Potri.001G123800	POPTR_0001s45290.1	AT2G35060	sp|O64769|POT11_ARATH	Biological Process: potassium ion transport (GO:0006813);; Molecular Function: potassium ion transmembrane transporter activity (GO:0015079);; Cellular Component: membrane (GO:0016020);; Cellular Component: integral component of membrane (GO:0016021);;	K03549|0.0e+00|pop:18094003|K03549 KUP system potassium uptake protein | (RefSeq) potassium transporter 11	Potassium transporter 11 family protein [Populus trichocarpa]
Pca01G011280.1	Potri.001G123900	POPTR_0001s45300.1	—	—	--	--	hypothetical protein POPTR_0001s00600g [Populus trichocarpa]
Pca01G011290.1	Potri.001G124000	POPTR_0001s46360.1	AT4G25230	sp|Q8VYC8|RIN2_ARATH	Cellular Component: Hrd1p ubiquitin ligase complex (GO:0000836);; Cellular Component: plasma membrane (GO:0005886);; Biological Process: ubiquitin-dependent protein catabolic process (GO:0006511);; Cellular Component: integral component of membrane (GO:0016021);; Biological Process: ubiquitin-dependent ERAD pathway (GO:0030433);; Biological Process: endoplasmic reticulum unfolded protein response…	K10636|0.0e+00|pop:7457713|K10636 autocrine motility factor receptor [EC:2.3.2.27] | (RefSeq) E3 ubiquitin protein ligase RIN2	PREDICTED: E3 ubiquitin protein ligase RIN2 [Populus euphratica]
Pca01G011300.1	Potri.001G124100	POPTR_0001s46360.1	AT4G25225	—	--	--	hypothetical protein POPTR_0001s00620g [Populus trichocarpa]
Pca01G012240.1	Potri.001G134450	POPTR_0006s27700.1	—	sp|Q39214|RPM1_ARATH	Biological Process: defense response (GO:0006952);; Molecular Function: ADP binding (GO:0043531);;	K13457|0.0e+00|pop:112324349|K13457 disease resistance protein RPM1 | (RefSeq) disease resistance protein RPM1-like	NBS-LRR resistance gene-like protein ARGH35 [Populus trichocarpa]
Pca01G012260.1	Potri.001G134500	POPTR_0001s46380.1	AT5G35450	sp|Q39214|RPM1_ARATH	Biological Process: defense response (GO:0006952);; Molecular Function: ADP binding (GO:0043531);;	K13457|0.0e+00|pop:18094100|K13457 disease resistance protein RPM1 | (RefSeq) disease resistance protein RPM1	PREDICTED: disease resistance protein RPM1-like [Populus euphratica]
Pca01G012300.1	Potri.001G134500	POPTR_0001s46580.1	AT5G35450	sp|Q39214|RPM1_ARATH	Biological Process: defense response (GO:0006952);; Molecular Function: ADP binding (GO:0043531);;	K13457|0.0e+00|pop:18094100|K13457 disease resistance protein RPM1 | (RefSeq) disease resistance protein RPM1	PREDICTED: disease resistance protein RPM1-like [Populus euphratica]
Pca01G012320.1	Potri.001G134500	POPTR_0001s46610.1	AT5G35450	sp|Q39214|RPM1_ARATH	Biological Process: defense response (GO:0006952);; Molecular Function: ADP binding (GO:0043531);;	K13457|0.0e+00|pop:18094100|K13457 disease resistance protein RPM1 | (RefSeq) disease resistance protein RPM1	PREDICTED: disease resistance protein RPM1-like [Populus euphratica]
Pca01G012270.1	Potri.001G134600	POPTR_0001s46650.1	AT5G45610	—	--	--	hypothetical protein POPTR_0001s01690g, partial [Populus trichocarpa]
Pca01G012330.1	Potri.001G134700	POPTR_0001s46620.1	AT3G07040	sp|Q39214|RPM1_ARATH	Biological Process: defense response (GO:0006952);; Molecular Function: ADP binding (GO:0043531);;	K13457|0.0e+00|pop:112324349|K13457 disease resistance protein RPM1 | (RefSeq) disease resistance protein RPM1-like	NBS-LRR type disease resistance protein [Populus trichocarpa]
Pca01G012340.1	Potri.001G134800	POPTR_0001s46660.1	AT5G45610	sp|C8KI33|SUV2_ARATH	--	K09060|2.5e-40|bdi:100826051|K09060 plant G-box-binding factor | (RefSeq) uncharacterized protein LOC100826051	hypothetical protein POPTR_0001s01720g [Populus trichocarpa]
Pca01G012350.1	Potri.001G134900	POPTR_0001s46660.1	AT4G21390	sp|O81906|B120_ARATH	Molecular Function: protein serine/threonine kinase activity (GO:0004674);; Molecular Function: ATP binding (GO:0005524);; Cellular Component: plasma membrane (GO:0005886);; Biological Process: protein phosphorylation (GO:0006468);; Cellular Component: integral component of membrane (GO:0016021);; Biological Process: recognition of pollen (GO:0048544);;	K24104|1.1e-45|thj:104799061|K24104 GPN-loop GTPase | (RefSeq) LOW QUALITY PROTEIN: uncharacterized protein LOC104799061	hypothetical protein POPTR_0001s01730g [Populus trichocarpa]
Pca01G013290.1	Potri.001G145200	POPTR_0002s00200.1	AT1G32450	sp|Q9LQL2|PTR14_ARATH	Cellular Component: integral component of membrane (GO:0016021);; Molecular Function: transmembrane transporter activity (GO:0022857);;	K14638|0.0e+00|pop:18094195|K14638 solute carrier family 15 (peptide/histidine transporter), member 3/4 | (RefSeq) protein NRT1/ PTR FAMILY 7.3	proton-dependent oligopeptide transport family protein [Populus trichocarpa]
Pca01G013300.1	Potri.001G145300	POPTR_0002s00230.1	AT1G32440	sp|Q40546|KPYG_TOBAC	Molecular Function: magnesium ion binding (GO:0000287);; Molecular Function: pyruvate kinase activity (GO:0004743);; Cellular Component: cytoplasm (GO:0005737);; Biological Process: glycolytic process (GO:0006096);; Cellular Component: chloroplast stroma (GO:0009570);; Molecular Function: kinase activity (GO:0016301);; Molecular Function: potassium ion binding (GO:0030955);;	K00873|0.0e+00|pop:7496010|K00873 pyruvate kinase [EC:2.7.1.40] | (RefSeq) pyruvate kinase isozyme G, chloroplastic	Pyruvate kinase isozyme G family protein [Populus trichocarpa]
Pca01G013320.1	Potri.001G145400	POPTR_0002s00280.1	AT3G57990	—	--	--	hypothetical protein POPTR_0001s02830g [Populus trichocarpa]
Pca01G013330.1	Potri.001G145500	POPTR_0002s00290.1	AT1G32370	sp|Q8H960|TOM2B_ARATH	Biological Process: biological_process (GO:0008150);; Biological Process: viral process (GO:0016032);; Biological Process: viral life cycle (GO:0019058);; Biological Process: viral genome replication (GO:0019079);; Biological Process: symbiotic process (GO:0044403);; Biological Process: interspecies interaction between organisms (GO:0044419);; Biological Process: viral replication complex formati…	--	PREDICTED: tobamovirus multiplication protein 2B isoform X1 [Populus euphratica]
Pca03G008020.1	Potri.001G145500	POPTR_0002s00310.1	AT1G32370	—	Biological Process: biological_process (GO:0008150);; Biological Process: viral process (GO:0016032);; Biological Process: viral life cycle (GO:0019058);; Biological Process: viral genome replication (GO:0019079);; Biological Process: symbiotic process (GO:0044403);; Biological Process: interspecies interaction between organisms (GO:0044419);; Biological Process: viral replication complex formati…	--	tobamovirus multiplication protein 2B [Populus trichocarpa]
Pca01G013340.1	Potri.001G145700	POPTR_0002s00320.1	AT2G35390	sp|Q42581|KPRS1_ARATH	Molecular Function: magnesium ion binding (GO:0000287);; Molecular Function: ribose phosphate diphosphokinase activity (GO:0004749);; Biological Process: nucleoside metabolic process (GO:0009116);; Biological Process: ribonucleoside monophosphate biosynthetic process (GO:0009156);; Biological Process: nucleotide biosynthetic process (GO:0009165);; Molecular Function: kinase activity (GO:0016301);;	K00948|1.6e-217|pop:18094200|K00948 ribose-phosphate pyrophosphokinase [EC:2.7.6.1] | (RefSeq) ribose-phosphate pyrophosphokinase 1	PREDICTED: ribose-phosphate pyrophosphokinase 1 [Populus euphratica]
Pca01G013360.1	Potri.001G145800	POPTR_0002s00330.1	AT2G35380	sp|Q9SLH7|PER20_ARATH	Molecular Function: peroxidase activity (GO:0004601);; Cellular Component: extracellular region (GO:0005576);; Biological Process: response to oxidative stress (GO:0006979);; Molecular Function: heme binding (GO:0020037);; Biological Process: hydrogen peroxide catabolic process (GO:0042744);; Molecular Function: metal ion binding (GO:0046872);;	K00430|4.5e-194|pop:18094201|K00430 peroxidase [EC:1.11.1.7] | (RefSeq) peroxidase 20 isoform X1	class III peroxidase [Populus trichocarpa]
Pca01G013370.1	Potri.001G145900	POPTR_0002s00350.1	AT4G18010	sp|Q9FUR2|IP5P2_ARATH	Molecular Function: phosphatidylinositol-4,5-bisphosphate 5-phosphatase activity (GO:0004439);; Molecular Function: phosphatidylinositol-3,4,5-trisphosphate 5-phosphatase activity (GO:0034485);; Biological Process: phosphatidylinositol dephosphorylation (GO:0046856);;	K24221|0.0e+00|pop:18094202|K24221 type I inositol polyphosphate 5-phosphatase IP5P1/2 [EC:3.1.3.56] | (RefSeq) type I inositol polyphosphate 5-phosphatase 2 isoform X1	PREDICTED: type I inositol 1,4,5-trisphosphate 5-phosphatase 2-like [Populus euphratica]
Pca01G013380.1	Potri.001G146000	POPTR_0002s00360.1	AT5G07610	—	--	--	hypothetical protein POPTR_0001s02890g [Populus trichocarpa]
Pca01G013390.1	Potri.001G146100	POPTR_0002s00370.1	AT1G32400	sp|Q9C5W7|TOM2A_ARATH	Cellular Component: integral component of membrane (GO:0016021);;	K17345|4.8e-16|sot:102597946|K17345 tetraspanin-5 | (RefSeq) tetraspanin-19-like	GMFP4 family protein [Populus trichocarpa]
Pca01G013400.1	Potri.001G146200	POPTR_0002s00380.1	AT4G18020	sp|Q6LA43|APRR2_ARATH	Biological Process: phosphorelay signal transduction system (GO:0000160);; Molecular Function: DNA binding (GO:0003677);; Cellular Component: nucleus (GO:0005634);;	K14491|1.1e-23|boe:106325869|K14491 two-component response regulator ARR-B family | (RefSeq) two-component response regulator ARR18	hypothetical protein POPTR_0001s02910g [Populus trichocarpa]
Pca14G016710.1	Potri.001G153700	POPTR_0002s00390.1	—	—	--	--	--
Pca01G015480.1	Potri.001G169500	POPTR_0002s00400.1	AT1G72570	sp|Q1PFE1|AIL1_ARATH	Molecular Function: DNA binding (GO:0003677);; Molecular Function: DNA-binding transcription factor activity (GO:0003700);; Cellular Component: nucleus (GO:0005634);;	K09285|9.7e-311|pop:7478106|K09285 AP2-like factor, ANT lineage | (RefSeq) AP2-like ethylene-responsive transcription factor AIL1	ovule development family protein [Populus trichocarpa]
Pca01G015490.1	Potri.001G169600	POPTR_0005s27190.1	AT5G40330	sp|A0A4D6Q4S0|MYB2_CROXC	Molecular Function: transcription regulatory region sequence-specific DNA binding (GO:0000976);; Molecular Function: DNA-binding transcription factor activity (GO:0003700);; Cellular Component: nucleus (GO:0005634);; Biological Process: cell differentiation (GO:0030154);; Molecular Function: sequence-specific DNA binding (GO:0043565);;	K09422|1.6e-103|pop:7490948|K09422 transcription factor MYB, plant | (RefSeq) transcription factor MYB114	hypothetical protein POPTR_0001s16970g [Populus trichocarpa]
Pca01G015500.1	Potri.001G169700	POPTR_0002s01500.1	AT1G54210	sp|Q1SF86|ATG12_MEDTR	Biological Process: autophagosome assembly (GO:0000045);; Biological Process: autophagy of mitochondrion (GO:0000422);; Biological Process: C-terminal protein lipidation (GO:0006501);; Cellular Component: phagophore assembly site membrane (GO:0034045);; Cellular Component: Atg12-Atg5-Atg16 complex (GO:0034274);; Biological Process: autophagy of nucleus (GO:0044804);;	K08336|6.7e-47|pop:7478107|K08336 ubiquitin-like protein ATG12 | (RefSeq) ubiquitin-like protein ATG12 isoform X2	hypothetical protein POPTR_0001s16980g [Populus trichocarpa]
Pca01G015510.1	Potri.001G169900	POPTR_0002s01690.1	AT1G17440	sp|B2C6R6|TAFCL_ARATH	Cellular Component: SAGA complex (GO:0000124);; Molecular Function: DNA binding (GO:0003677);; Cellular Component: transcription factor TFIID complex (GO:0005669);; Molecular Function: TBP-class protein binding (GO:0017025);; Cellular Component: SLIK (SAGA-like) complex (GO:0046695);; Molecular Function: protein heterodimerization activity (GO:0046982);; Biological Process: RNA polymerase II prei…	K03126|1.2e-298|pop:7478108|K03126 transcription initiation factor TFIID subunit 12 | (RefSeq) transcription initiation factor TFIID subunit 12b isoform X1	PREDICTED: transcription initiation factor TFIID subunit 12b-like isoform X1 [Populus euphratica]
Pca01G015530.1	Potri.001G170100	POPTR_0002s01710.1	AT1G17455	sp|Q570U6|EF4L4_ARATH	Biological Process: entrainment of circadian clock (GO:0009649);; Biological Process: positive regulation of circadian rhythm (GO:0042753);;	--	hypothetical protein POPTR_0001s17010g [Populus trichocarpa]
Pca01G015540.1	Potri.001G170200	POPTR_0002s01730.1	AT1G72650	—	Molecular Function: DNA binding (GO:0003677);;	K03255|6.8e-07|smo:SELMODRAFT_442478|K03255 protein TIF31 | (RefSeq) hypothetical protein	myb family transcription factor family protein [Populus trichocarpa]
Pca01G015550.1	Potri.001G170300	POPTR_0002s01740.1	AT1G72660	sp|Q9CAI1|DRG2_ARATH	Biological Process: cytoplasmic translation (GO:0002181);; Molecular Function: GTP binding (GO:0005525);; Cellular Component: cytoplasm (GO:0005737);;	K06944|2.9e-232|pop:7478110|K06944 uncharacterized protein | (RefSeq) developmentally-regulated G-protein 2 isoform X1	developmentally regulated GTP binding family protein [Populus trichocarpa]
Pca01G015560.1	Potri.001G170400	POPTR_0002s01750.1	AT2G06530	sp|Q9SKI2|VPS2A_ARATH	Cellular Component: ESCRT III complex (GO:0000815);; Cellular Component: multivesicular body (GO:0005771);; Biological Process: protein transport (GO:0015031);; Biological Process: endosome transport via multivesicular body sorting pathway (GO:0032509);; Biological Process: late endosome to vacuole transport (GO:0045324);;	K12191|3.1e-114|pop:7478111|K12191 charged multivesicular body protein 2A | (RefSeq) vacuolar protein sorting-associated protein 2 homolog 1	hypothetical protein POPTR_0001s17040g [Populus trichocarpa]
Pca03G004700.1	Potri.001G183200	POPTR_0002s01760.1	AT3G16080	sp|Q8LEM8|RL373_ARATH	Molecular Function: RNA binding (GO:0003723);; Molecular Function: structural constituent of ribosome (GO:0003735);; Biological Process: translation (GO:0006412);; Molecular Function: rRNA binding (GO:0019843);; Cellular Component: cytosolic large ribosomal subunit (GO:0022625);; Molecular Function: metal ion binding (GO:0046872);;	K02922|6.8e-47|pop:7470555|K02922 large subunit ribosomal protein L37e | (RefSeq) 60S ribosomal protein L37-3	ribosomal protein L37 [Populus trichocarpa]
Pca03G004610.1	Potri.001G184800	POPTR_0002s01780.1	AT4G29000	—	Molecular Function: molecular_function (GO:0003674);; Molecular Function: DNA-binding transcription factor activity (GO:0003700);; Biological Process: regulation of transcription, DNA-templated (GO:0006355);; Biological Process: biological_process (GO:0008150);; Biological Process: regulation of biosynthetic process (GO:0009889);; Biological Process: regulation of gene expression (GO:0010468);; B…	--	tesmin/TSO1-like CXC domain-containing family protein [Populus trichocarpa]
Pca01G017750.1	Potri.001G193700	POPTR_0002s01790.1	AT1G51730	sp|Q9CQK7|RWDD1_MOUSE	Biological Process: cytoplasmic translation (GO:0002181);; Cellular Component: polysome (GO:0005844);;	--	PREDICTED: RWD domain-containing protein 1-like isoform X1 [Populus euphratica]
Pca01G017760.1	Potri.001G193800	POPTR_0002s01800.1	AT2G01050	—	--	K05909|9.6e-16|dct:110093787|K05909 laccase [EC:1.10.3.2] | (RefSeq) laccase-11	hypothetical protein POPTR_0001s19460g, partial [Populus trichocarpa]
Pca14G017250.1	Potri.001G193800	POPTR_0002s01810.1	AT2G01050	—	--	K05909|1.3e-06|dct:110093787|K05909 laccase [EC:1.10.3.2] | (RefSeq) laccase-11	hypothetical protein POPTR_0001s19460g, partial [Populus trichocarpa]
Pca01G017780.1	Potri.001G193900	POPTR_0002s01820.1	AT1G51745	sp|P59278|Y1745_ARATH	--	K00759|1.8e-20|aip:107609884|K00759 adenine phosphoribosyltransferase [EC:2.4.2.7] | (RefSeq) uncharacterized protein LOC107609884	PREDICTED: uncharacterized protein At1g51745-like [Populus euphratica]
Pca01G017790.1	Potri.001G194000	POPTR_0002s01830.1	AT2G19730	sp|O82204|RL281_ARATH	Molecular Function: structural constituent of ribosome (GO:0003735);; Biological Process: translation (GO:0006412);; Cellular Component: cytosolic large ribosomal subunit (GO:0022625);;	K02903|2.8e-72|pop:7470595|K02903 large subunit ribosomal protein L28e | (RefSeq) 60S ribosomal protein L28-1	60S ribosomal protein L28 [Populus trichocarpa]
Pca01G017800.1	Potri.001G194100	POPTR_0002s01840.1	—	—	--	--	hypothetical protein POPTR_0001s19500g [Populus trichocarpa]
Pca01G017810.1	Potri.001G194300	POPTR_0002s01850.1	AT1G73020	sp|A0MFS9|CACLC_ARATH	Molecular Function: chloride channel activity (GO:0005254);; Cellular Component: plasma membrane (GO:0005886);; Cellular Component: integral component of membrane (GO:0016021);; Biological Process: transmembrane transport (GO:0055085);; Biological Process: chloride transmembrane transport (GO:1902476);;	K19327|5.3e-26|jcu:105631502|K19327 anoctamin-10 | (RefSeq) anoctamin-like protein At1g73020 isoform X2	hypothetical protein POPTR_0001s19520g, partial [Populus trichocarpa]
Pca01G017820.1	Potri.001G194400	POPTR_0005s26610.1	AT1G17730	sp|Q8LE58|CHM1A_ARATH	Cellular Component: ESCRT III complex (GO:0000815);; Cellular Component: multivesicular body (GO:0005771);; Biological Process: protein transport (GO:0015031);; Biological Process: endosome transport via multivesicular body sorting pathway (GO:0032509);; Biological Process: late endosome to vacuole transport (GO:0045324);;	K12197|6.0e-101|pop:7475124|K12197 charged multivesicular body protein 1 | (RefSeq) ESCRT-related protein CHMP1B	SNF7 family protein [Populus trichocarpa]
Pca01G018190.1	Potri.001G197300	POPTR_0002s01890.1	AT1G17720	sp|Q39247|2ABB_ARATH	Cellular Component: protein phosphatase type 2A complex (GO:0000159);; Cellular Component: cytosol (GO:0005829);; Molecular Function: protein phosphatase regulator activity (GO:0019888);; Biological Process: peptidyl-serine dephosphorylation (GO:0070262);;	K04354|8.4e-301|pop:18094825|K04354 serine/threonine-protein phosphatase 2A regulatory subunit B | (RefSeq) serine/threonine protein phosphatase 2A 55 kDa regulatory subunit B beta isoform	serine/threonine protein phosphatase 2A 55 kDa regulatory subunit B [Populus trichocarpa]
Pca01G018200.1	Potri.001G197400	POPTR_0005s25770.1	AT3G21280	sp|Q84WC6|UBP7_ARATH	Biological Process: ubiquitin-dependent protein catabolic process (GO:0006511);; Biological Process: protein deubiquitination (GO:0016579);; Molecular Function: thiol-dependent ubiquitinyl hydrolase activity (GO:0036459);;	K11843|5.8e-280|pop:18094826|K11843 ubiquitin carboxyl-terminal hydrolase 14 [EC:3.4.19.12] | (RefSeq) ubiquitin carboxyl-terminal hydrolase 7 isoform X1	PREDICTED: ubiquitin carboxyl-terminal hydrolase 7-like isoform X4 [Populus euphratica]
Pca01G018210.1	Potri.001G197500	POPTR_0002s02670.1	AT1G17500	sp|Q9LNQ4|ALA4_ARATH	Molecular Function: magnesium ion binding (GO:0000287);; Molecular Function: ATP binding (GO:0005524);; Cellular Component: plasma membrane (GO:0005886);; Cellular Component: integral component of membrane (GO:0016021);; Biological Process: phospholipid translocation (GO:0045332);; Molecular Function: ATPase-coupled intramembrane lipid transporter activity (GO:0140326);;	K01530|0.0e+00|pop:7485738|K01530 phospholipid-translocating ATPase [EC:7.6.2.1] | (RefSeq) probable phospholipid-transporting ATPase 4	PREDICTED: putative phospholipid-transporting ATPase 4 isoform X1 [Populus euphratica]
Pca01G018230.1	Potri.001G197600	POPTR_0002s02680.1	AT1G72710	sp|Q9CAI5|CKL2_ARATH	Molecular Function: protein serine/threonine kinase activity (GO:0004674);; Molecular Function: ATP binding (GO:0005524);; Cellular Component: nucleus (GO:0005634);; Cellular Component: cytoplasm (GO:0005737);; Biological Process: peptidyl-serine phosphorylation (GO:0018105);;	K02218|5.9e-269|pop:7485740|K02218 casein kinase 1 [EC:2.7.11.1] | (RefSeq) casein kinase 1-like protein 2 isoform X1	hypothetical protein POPTR_0001s20450g [Populus trichocarpa]
Pca01G018240.1	Potri.001G197700	POPTR_0002s02690.1	AT2G19460	—	--	--	hypothetical protein POPTR_0001s20460g [Populus trichocarpa]
Pca01G018250.1	Potri.001G197900	POPTR_0002s02690.1	AT3G13920	sp|P41381|IF4A8_TOBAC	Biological Process: cytoplasmic translational initiation (GO:0002183);; Molecular Function: RNA binding (GO:0003723);; Molecular Function: RNA helicase activity (GO:0003724);; Molecular Function: translation initiation factor activity (GO:0003743);; Molecular Function: ATP binding (GO:0005524);; Cellular Component: cytoplasmic stress granule (GO:0010494);;	K03257|6.9e-237|pop:18094831|K03257 translation initiation factor 4A | (RefSeq) eukaryotic initiation factor 4A-8	hypothetical protein POPTR_0001s20480g [Populus trichocarpa]
Pca01G018270.1	Potri.001G198100	POPTR_0002s02770.1	AT1G17530	sp|Q9LNQ1|TI231_ARATH	Cellular Component: TIM23 mitochondrial import inner membrane translocase complex (GO:0005744);; Molecular Function: protein transmembrane transporter activity (GO:0008320);; Biological Process: protein import into mitochondrial matrix (GO:0030150);; Cellular Component: integral component of mitochondrial inner membrane (GO:0031305);;	K17794|8.8e-99|pop:18094834|K17794 mitochondrial import inner membrane translocase subunit TIM23 | (RefSeq) mitochondrial import inner membrane translocase subunit TIM23-1	TRANSLOCASE OF INNER MITOCHONDRIAL MEMBRANE 23 family protein [Populus trichocarpa]
Pca01G018290.1	Potri.001G198300	POPTR_0002s02770.1	AT5G12000	sp|Q8S8S7|PUB34_ARATH	Molecular Function: protein kinase activity (GO:0004672);; Molecular Function: ATP binding (GO:0005524);;	K17609|1.6e-187|cic:CICLE_v10010213mg|K17609 nucleoredoxin [EC:1.8.1.8] | (RefSeq) hypothetical protein	PREDICTED: U-box domain-containing protein 35-like [Populus euphratica]
Pca01G018300.1	Potri.001G198400	POPTR_0002s03040.1	AT1G72770	sp|Q9CAJ0|P2C16_ARATH	Molecular Function: protein serine/threonine phosphatase activity (GO:0004722);;	K14497|3.3e-41|hbr:110635786|K14497 protein phosphatase 2C [EC:3.1.3.16] | (RefSeq) protein phosphatase 2C 16-like	hypothetical protein POPTR_0001s20565g [Populus trichocarpa]
Pca01G018310.1	Potri.001G198600	POPTR_0002s03050.1	AT3G13940	sp|O14086|RPA49_SCHPO	Biological Process: RNA polymerase I preinitiation complex assembly (GO:0001188);; Molecular Function: DNA binding (GO:0003677);; Cellular Component: RNA polymerase I complex (GO:0005736);; Biological Process: transcription elongation from RNA polymerase I promoter (GO:0006362);; Cellular Component: host cell nucleus (GO:0042025);; Biological Process: nucleolar large rRNA transcription by RNA pol…	K03005|2.8e-266|pop:18094841|K03005 DNA-directed RNA polymerase I subunit RPA49 | (RefSeq) DNA-directed RNA polymerase I subunit rpa49	hypothetical protein POPTR_0001s20580g [Populus trichocarpa]
Pca01G018320.1	Potri.001G198700	POPTR_0002s03060.1	AT5G57060	—	--	K02882|2.8e-06|ath:AT1G29970|K02882 large subunit ribosomal protein L18Ae | (RefSeq) RPL18AA; 60S ribosomal protein L18A-1	hypothetical protein POPTR_0001s20590g [Populus trichocarpa]
Pca01G018330.1	Potri.001G198800	—	—	—	--	--	hypothetical protein POPTR_0001s20600g [Populus trichocarpa]
Pca01G018340.1	Potri.001G198900	—	AT1G72790	—	Cellular Component: nucleus (GO:0005634);; Cellular Component: cytosol (GO:0005829);; Cellular Component: plasma membrane (GO:0005886);; Cellular Component: integral component of membrane (GO:0016021);;	--	hydroxyproline-rich glycoprotein [Populus trichocarpa]
Pca01G018350.1	Potri.001G199100	POPTR_0002s03090.1	AT1G72810	sp|Q9MT28|THRC_SOLTU	Molecular Function: threonine synthase activity (GO:0004795);; Cellular Component: cytoplasm (GO:0005737);; Biological Process: cellular amino acid metabolic process (GO:0006520);; Molecular Function: pyridoxal phosphate binding (GO:0030170);;	K01733|2.7e-194|pop:18094846|K01733 threonine synthase [EC:4.2.3.1] | (RefSeq) threonine synthase, chloroplastic	hypothetical protein POPTR_0001s20630g [Populus trichocarpa]
Pca01G018360.1	Potri.001G199200	POPTR_0002s03100.1	AT5G20490	sp|F4K5J1|MYO17_ARATH	Molecular Function: microfilament motor activity (GO:0000146);; Molecular Function: ATP binding (GO:0005524);; Cellular Component: cytoplasm (GO:0005737);; Biological Process: actin filament organization (GO:0007015);; Cellular Component: actin cytoskeleton (GO:0015629);; Cellular Component: myosin complex (GO:0016459);; Biological Process: vesicle transport along actin filament (GO:0030050);; Mo…	K10357|0.0e+00|pop:18094847|K10357 myosin V | (RefSeq) myosin-17	plant myosin MYS1 family protein [Populus trichocarpa]
Pca01G018370.1	Potri.001G199300	POPTR_0002s03110.1	AT1G80140	sp|Q94AJ5|PGLR5_ARATH	Molecular Function: polygalacturonase activity (GO:0004650);; Biological Process: carbohydrate metabolic process (GO:0005975);;	K01184|1.9e-122|pop:18094848|K01184 polygalacturonase [EC:3.2.1.15] | (RefSeq) polygalacturonase	PREDICTED: probable polygalacturonase At1g80170 [Populus euphratica]
Pca01G018390.1	Potri.001G199500	POPTR_0005s25440.1	AT1G51730	sp|Q9CQK7|RWDD1_MOUSE	Biological Process: cytoplasmic translation (GO:0002181);; Cellular Component: polysome (GO:0005844);;	--	RWD domain-containing family protein [Populus trichocarpa]
Pca01G018400.1	Potri.001G199600	POPTR_0002s03130.1	AT1G51720	sp|P28724|DHE4_GIAIN	Molecular Function: glutamate dehydrogenase (NADP+) activity (GO:0004354);; Cellular Component: cytosol (GO:0005829);; Biological Process: glutamate biosynthetic process (GO:0006537);;	K00262|0.0e+00|pop:18094850|K00262 glutamate dehydrogenase (NADP+) [EC:1.4.1.4] | (RefSeq) NADP-specific glutamate dehydrogenase isoform X1	PREDICTED: NADP-specific glutamate dehydrogenase isoform X1 [Populus euphratica]
Pca01G018740.1	Potri.001G204900	POPTR_0002s03140.1	AT1G15780	sp|F4I171|MD15A_ARATH	Molecular Function: transcription coregulator activity (GO:0003712);; Biological Process: regulation of transcription, DNA-templated (GO:0006355);;	K14972|0.0e+00|pop:7470541|K14972 PAX-interacting protein 1 | (RefSeq) mediator of RNA polymerase II transcription subunit 15a isoform X1	PREDICTED: mediator of RNA polymerase II transcription subunit 15a-like isoform X2 [Populus euphratica]
Pca01G018780.1	Potri.001G205100	—	AT3G02645	sp|P0C897|Y3264_ARATH	--	K01193|2.5e-08|ats:109747879|K01193 beta-fructofuranosidase [EC:3.2.1.26] | (RefSeq) LOC109747879; beta-fructofuranosidase, insoluble isoenzyme 3-like	hypothetical protein POPTR_0001s21220g [Populus trichocarpa]
Pca01G018790.1	Potri.001G205200	POPTR_0002s03180.1	AT1G23080	sp|Q9LU77|PIN2_ARATH	Cellular Component: endoplasmic reticulum (GO:0005783);; Cellular Component: plasma membrane (GO:0005886);; Biological Process: auxin-activated signaling pathway (GO:0009734);; Biological Process: auxin polar transport (GO:0009926);; Biological Process: auxin homeostasis (GO:0010252);; Biological Process: auxin efflux (GO:0010315);; Molecular Function: auxin efflux transmembrane transporter activ…	K13947|5.9e-278|pop:7470539|K13947 auxin efflux carrier family protein | (RefSeq) auxin efflux carrier component 2	putative auxin efflux carrier protein 10 [Populus trichocarpa]
Pca01G018800.1	Potri.001G205300	POPTR_0002s03190.1	AT5G09420	sp|F4KCL7|OE64M_ARATH	Cellular Component: mitochondrion (GO:0005739);; Biological Process: protein import into mitochondrial matrix (GO:0030150);;	K01426|2.2e-116|atr:18440530|K01426 amidase [EC:3.5.1.4] | (RefSeq) amidase 1 isoform X1	chloroplast outer membrane translocon subunit family protein [Populus trichocarpa]
Pca01G019070.1	Potri.001G208900	POPTR_0002s03210.1	AT5G06350	sp|Q9NXF1|TEX10_HUMAN	Cellular Component: MLL1 complex (GO:0071339);; Cellular Component: Rix1 complex (GO:0097344);;	K14827|0.0e+00|pop:18094901|K14827 pre-rRNA-processing protein IPI1 | (RefSeq) uncharacterized protein LOC18094901	PREDICTED: uncharacterized protein LOC105139980 [Populus euphratica]
Pca01G019080.1	Potri.001G209000	POPTR_0002s03220.1	AT4G33230	sp|Q9SMY6|PME45_ARATH	Molecular Function: pectinesterase activity (GO:0030599);; Biological Process: cell wall modification (GO:0042545);; Molecular Function: aspartyl esterase activity (GO:0045330);; Biological Process: pectin catabolic process (GO:0045490);; Molecular Function: pectinesterase inhibitor activity (GO:0046910);;	K01051|3.7e-307|pop:7473014|K01051 pectinesterase [EC:3.1.1.11] | (RefSeq) pectinesterase	hypothetical protein POPTR_0001s21630g [Populus trichocarpa]
Pca01G019090.1	Potri.001G209100	POPTR_0002s03230.1	AT1G11400	sp|Q9LPZ4|PYM1_ARATH	Molecular Function: RNA binding (GO:0003723);; Cellular Component: cytoplasm (GO:0005737);; Cellular Component: exon-exon junction complex (GO:0035145);; Biological Process: exon-exon junction complex disassembly (GO:1903259);;	K14294|6.6e-123|pop:18094902|K14294 partner of Y14 and mago | (RefSeq) partner of Y14 and mago isoform X1	unknown [Populus trichocarpa]
Pca01G019100.1	Potri.001G209200	POPTR_0002s03240.1	AT5G49180	sp|Q9FJ21|PME58_ARATH	Molecular Function: pectinesterase activity (GO:0030599);; Biological Process: cell wall modification (GO:0042545);; Molecular Function: aspartyl esterase activity (GO:0045330);; Biological Process: pectin catabolic process (GO:0045490);; Molecular Function: pectinesterase inhibitor activity (GO:0046910);;	K01051|0.0e+00|pop:7486688|K01051 pectinesterase [EC:3.1.1.11] | (RefSeq) pectinesterase	hypothetical protein POPTR_0001s21650g [Populus trichocarpa]
Pca01G019120.1	Potri.001G209300	POPTR_0002s03250.1	AT2G02850	sp|Q8LG89|BABL_ARATH	Molecular Function: electron transfer activity (GO:0009055);; Cellular Component: anchored component of plasma membrane (GO:0046658);;	K01426|8.7e-18|jcu:105643773|K01426 amidase [EC:3.5.1.4] | (RefSeq) LOW QUALITY PROTEIN: uncharacterized protein LOC105643773	basic blue copper family protein [Populus trichocarpa]
Pca01G019130.1	Potri.001G209400	POPTR_0002s03260.1	AT2G01070	sp|Q8BKU8|TM87B_MOUSE	Cellular Component: Golgi apparatus (GO:0005794);; Cellular Component: membrane (GO:0016020);; Cellular Component: integral component of membrane (GO:0016021);;	--	PREDICTED: transmembrane protein 87B-like [Populus euphratica]
Pca01G019140.1	Potri.001G209500	POPTR_0002s03270.1	AT1G33270	sp|Q8BJ56|PLPL2_MOUSE	Biological Process: lipid catabolic process (GO:0016042);; Molecular Function: hydrolase activity (GO:0016787);;	K16816|1.9e-13|mis:MICPUN_105298|K16816 patatin-like phospholipase domain-containing protein 2 [EC:3.1.1.3] | (RefSeq) predicted protein	hypothetical protein POPTR_0001s21680g [Populus trichocarpa]
Pca01G019150.1	Potri.001G209600	—	AT3G26070	sp|Q9LU85|PAP4_ARATH	Cellular Component: cellular_component (GO:0005575);; Cellular Component: intracellular (GO:0005622);; Cellular Component: obsolete cell (GO:0005623);; Cellular Component: cytoplasm (GO:0005737);; Cellular Component: chloroplast (GO:0009507);; Cellular Component: plastid stroma (GO:0009532);; Cellular Component: chloroplast thylakoid (GO:0009534);; Cellular Component: chloroplast thylakoid membra…	--	hypothetical protein POPTR_0001s21690g [Populus trichocarpa]
Pca01G019160.1	Potri.001G209800	POPTR_0002s03290.1	AT5G64090	—	Cellular Component: plasma membrane (GO:0005886);; Biological Process: phosphatidylinositol phosphorylation (GO:0046854);; Biological Process: protein localization to plasma membrane (GO:0072659);;	K21844|1.2e-214|pop:7473012|K21844 protein FAM126 | (RefSeq) A-agglutinin anchorage subunit	hypothetical protein POPTR_0001s21720g [Populus trichocarpa]
Pca01G019180.1	Potri.001G210000	POPTR_0002s03300.1	AT1G15820	sp|P27524|CB4A_SOLLC	Biological Process: response to light stimulus (GO:0009416);; Cellular Component: photosystem I (GO:0009522);; Cellular Component: photosystem II (GO:0009523);; Cellular Component: chloroplast thylakoid membrane (GO:0009535);; Biological Process: photosynthesis, light harvesting in photosystem I (GO:0009768);; Cellular Component: chloroplast envelope (GO:0009941);; Cellular Component: plastoglobu…	K08917|1.7e-148|pop:7473011|K08917 light-harvesting complex II chlorophyll a/b binding protein 6 | (RefSeq) chlorophyll a-b binding protein CP24 10A, chloroplastic	chlorophyll A-B binding family protein [Populus trichocarpa]
Pca01G019200.1	Potri.001G210200	POPTR_0002s03310.1	AT1G71240	—	Cellular Component: integral component of membrane (GO:0016021);;	--	hypothetical protein POPTR_0001s21780g [Populus trichocarpa]
Pca01G019210.1	Potri.001G210400	POPTR_0002s03320.2	AT1G77700	sp|Q5DWG1|CRJ35_CRYJA	Cellular Component: extracellular region (GO:0005576);; Biological Process: defense response (GO:0006952);;	K12173|5.9e-28|gmx:100794341|K12173 BRCA1-A complex subunit BRE | (RefSeq) BRISC and BRCA1-A complex member 2	hypothetical protein POPTR_0001s21790g [Populus trichocarpa]
Pca01G019230.1	Potri.001G210500	POPTR_0002s03330.1	AT5G24690	sp|Q9FGP9|RER1_ARATH	Cellular Component: mitochondrion (GO:0005739);; Cellular Component: chloroplast inner membrane (GO:0009706);; Cellular Component: integral component of membrane (GO:0016021);; Biological Process: plant organ development (GO:0099402);;	--	hypothetical protein POPTR_0001s21800g [Populus trichocarpa]
Pca01G019240.1	Potri.001G210600	POPTR_0017s04090.1	AT1G10790	—	Cellular Component: integral component of membrane (GO:0016021);;	K08235|5.4e-10|vvi:100267817|K08235 xyloglucan:xyloglucosyl transferase [EC:2.4.1.207] | (RefSeq) probable xyloglucan endotransglucosylase/hydrolase protein 27	PREDICTED: uncharacterized protein LOC105111522 isoform X1 [Populus euphratica]
Pca03G005690.1	Potri.001G214100	POPTR_0002s09730.1	AT4G19130	—	Biological Process: telomere maintenance (GO:0000723);; Biological Process: double-strand break repair via homologous recombination (GO:0000724);; Cellular Component: nuclear chromosome, telomeric region (GO:0000784);; Molecular Function: damaged DNA binding (GO:0003684);; Molecular Function: single-stranded DNA binding (GO:0003697);; Cellular Component: DNA replication factor A complex (GO:00056…	K07466|4.2e-126|pop:112326066|K07466 replication factor A1 | (RefSeq) uncharacterized protein LOC112326066	PREDICTED: replication protein A 70 kDa DNA-binding subunit D-like isoform X1 [Populus euphratica]
Pca07G005640.1	Potri.001G214100	POPTR_0002s09740.1	AT4G19130	—	Biological Process: telomere maintenance (GO:0000723);; Biological Process: double-strand break repair via homologous recombination (GO:0000724);; Cellular Component: nuclear chromosome, telomeric region (GO:0000784);; Molecular Function: damaged DNA binding (GO:0003684);; Molecular Function: single-stranded DNA binding (GO:0003697);; Cellular Component: DNA replication factor A complex (GO:00056…	K07466|6.5e-74|pop:112326066|K07466 replication factor A1 | (RefSeq) uncharacterized protein LOC112326066	PREDICTED: replication protein A 70 kDa DNA-binding subunit D-like isoform X1 [Populus euphratica]
Pca01G019750.1	Potri.001G216300	POPTR_0006s11760.1	AT3G11840	sp|Q9SF15|PUB24_ARATH	Molecular Function: ubiquitin-protein transferase activity (GO:0004842);;	K10260|4.2e-13|mpp:MICPUCDRAFT_56233|K10260 F-box and WD-40 domain protein 7 | (RefSeq) WD40 repeat protein	PREDICTED: E3 ubiquitin-protein ligase PUB24-like [Populus euphratica]
Pca01G019770.1	Potri.001G216400	POPTR_0002s09750.2	AT5G22100	sp|Q9C578|RCL1_ARATH	Biological Process: endonucleolytic cleavage of tricistronic rRNA transcript (SSU-rRNA, 5.8S rRNA, LSU-rRNA) (GO:0000479);; Molecular Function: endoribonuclease activity (GO:0004521);; Cellular Component: nucleolus (GO:0005730);;	K11108|7.0e-212|pop:7475138|K11108 RNA 3'-terminal phosphate cyclase-like protein | (RefSeq) probable RNA 3'-terminal phosphate cyclase-like protein isoform X2	RNA 3&apos;-terminal phosphate cyclase-like family protein [Populus trichocarpa]
Pca01G019780.1	Potri.001G216500	POPTR_0002s09760.1	AT5G22120	sp|Q8BJM3|R3HCL_MOUSE	Molecular Function: nucleic acid binding (GO:0003676);;	--	hypothetical protein POPTR_0001s22420g [Populus trichocarpa]
Pca01G019800.1	Potri.001G216600	—	AT2G35940	sp|Q9SJ56|BLH1_ARATH	Molecular Function: RNA polymerase II cis-regulatory region sequence-specific DNA binding (GO:0000978);; Molecular Function: DNA-binding transcription factor activity, RNA polymerase II-specific (GO:0000981);; Cellular Component: nucleus (GO:0005634);; Biological Process: regulation of transcription by RNA polymerase II (GO:0006357);;	--	hypothetical protein POPTR_0001s22430g [Populus trichocarpa]
Pca01G019810.1	Potri.001G216900	POPTR_0002s09780.1	AT2G27230	sp|Q9XIN0|LHW_ARATH	Molecular Function: DNA-binding transcription factor activity (GO:0003700);; Cellular Component: nucleus (GO:0005634);; Molecular Function: protein dimerization activity (GO:0046983);; Biological Process: root development (GO:0048364);;	K13422|1.8e-06|hbr:110661058|K13422 transcription factor MYC2 | (RefSeq) transcription factor MYC2-like	PREDICTED: transcription factor LHW-like isoform X1 [Populus euphratica]
Pca01G020030.1	Potri.001G218500	POPTR_0002s09790.1	AT5G22410	sp|Q9FMR0|PER60_ARATH	Molecular Function: peroxidase activity (GO:0004601);; Cellular Component: extracellular region (GO:0005576);; Biological Process: response to oxidative stress (GO:0006979);; Molecular Function: heme binding (GO:0020037);; Biological Process: hydrogen peroxide catabolic process (GO:0042744);; Molecular Function: metal ion binding (GO:0046872);;	K00430|2.4e-190|pop:18094923|K00430 peroxidase [EC:1.11.1.7] | (RefSeq) peroxidase 60	hypothetical protein POPTR_0001s22610g [Populus trichocarpa]
Pca01G020000.1	Potri.001G218500	POPTR_0002s09800.1	AT5G22410	sp|Q9FMR0|PER60_ARATH	Molecular Function: peroxidase activity (GO:0004601);; Cellular Component: extracellular region (GO:0005576);; Biological Process: response to oxidative stress (GO:0006979);; Molecular Function: heme binding (GO:0020037);; Biological Process: hydrogen peroxide catabolic process (GO:0042744);; Molecular Function: metal ion binding (GO:0046872);;	K00430|1.4e-187|pop:18094923|K00430 peroxidase [EC:1.11.1.7] | (RefSeq) peroxidase 60	PREDICTED: peroxidase 60-like [Populus euphratica]
Pca01G020020.1	Potri.001G218500	POPTR_0002s09810.1	AT5G22410	sp|Q9FMR0|PER60_ARATH	Molecular Function: peroxidase activity (GO:0004601);; Cellular Component: extracellular region (GO:0005576);; Biological Process: response to oxidative stress (GO:0006979);; Molecular Function: heme binding (GO:0020037);; Biological Process: hydrogen peroxide catabolic process (GO:0042744);; Molecular Function: metal ion binding (GO:0046872);;	K00430|1.2e-189|pop:18094923|K00430 peroxidase [EC:1.11.1.7] | (RefSeq) peroxidase 60	PREDICTED: peroxidase 60-like [Populus euphratica]
Pca01G020050.1	Potri.001G218700	POPTR_0002s09820.1	AT3G52580	sp|P19950|RS141_MAIZE	Molecular Function: structural constituent of ribosome (GO:0003735);; Cellular Component: ribosome (GO:0005840);; Biological Process: translation (GO:0006412);;	K02955|8.1e-79|pop:7478501|K02955 small subunit ribosomal protein S14e | (RefSeq) 40S ribosomal protein S14	hypothetical protein POPTR_0001s22620g [Populus trichocarpa]
Pca01G020060.1	Potri.001G218800	—	AT3G44350	sp|Q9FMR3|NAC90_ARATH	Molecular Function: DNA binding (GO:0003677);; Cellular Component: nucleus (GO:0005634);; Biological Process: regulation of transcription, DNA-templated (GO:0006355);;	K00521|2.4e-33|cmos:111447866|K00521 ferric-chelate reductase [EC:1.16.1.7] | (RefSeq) ferric reduction oxidase 7, chloroplastic-like	NAC domain-containing protein 90 [Populus trichocarpa]
Pca01G020070.1	Potri.001G219100	POPTR_0002s09830.1	AT5G04760	sp|Q9FNN6|SRM1_ARATH	Molecular Function: DNA binding (GO:0003677);; Cellular Component: nucleus (GO:0005634);; Biological Process: response to gibberellin (GO:0009739);; Biological Process: response to salicylic acid (GO:0009751);;	K08869|9.4e-31|cre:CHLREDRAFT_165812|K08869 aarF domain-containing kinase | (RefSeq) predicted protein	PREDICTED: transcription factor DIVARICATA-like [Populus euphratica]
Pca01G020960.1	Potri.001G222800	POPTR_0002s09840.1	AT2G44480	sp|B8AVF0|BGL12_ORYSI	Molecular Function: hydrolase activity, hydrolyzing O-glycosyl compounds (GO:0004553);; Biological Process: carbohydrate metabolic process (GO:0005975);;	K01188|1.2e-161|pop:18099024|K01188 beta-glucosidase [EC:3.2.1.21] | (RefSeq) beta-glucosidase 12	PREDICTED: beta-glucosidase 12-like [Populus euphratica]
Pca01G020640.1	Potri.001G223300	POPTR_0002s09850.1	AT2G44480	sp|B8AVF0|BGL12_ORYSI	Biological Process: carbohydrate metabolic process (GO:0005975);; Molecular Function: beta-glucosidase activity (GO:0008422);;	K01188|8.0e-182|pop:18099024|K01188 beta-glucosidase [EC:3.2.1.21] | (RefSeq) beta-glucosidase 12	beta-glucosidase [Populus tomentosa]
Pca01G020650.1	Potri.001G223300	POPTR_0002s09860.1	AT2G44480	sp|B8AVF0|BGL12_ORYSI	Biological Process: carbohydrate metabolic process (GO:0005975);; Molecular Function: beta-glucosidase activity (GO:0008422);;	K01188|8.0e-182|pop:18099024|K01188 beta-glucosidase [EC:3.2.1.21] | (RefSeq) beta-glucosidase 12	beta-glucosidase [Populus tomentosa]
Pca01G020670.1	Potri.001G223500	POPTR_0002s10640.1	AT3G60120	sp|B8AVF0|BGL12_ORYSI	Molecular Function: hydrolase activity, hydrolyzing O-glycosyl compounds (GO:0004553);; Biological Process: carbohydrate metabolic process (GO:0005975);;	K01188|6.9e-178|pop:18099024|K01188 beta-glucosidase [EC:3.2.1.21] | (RefSeq) beta-glucosidase 12	PREDICTED: beta-glucosidase 12-like [Populus euphratica]
Pca01G020760.1	Potri.001G223600	POPTR_0002s10650.1	AT3G60120	sp|Q7XKV5|BGL11_ORYSJ	Biological Process: carbohydrate metabolic process (GO:0005975);; Molecular Function: beta-glucosidase activity (GO:0008422);;	K01188|7.0e-126|bdi:100839571|K01188 beta-glucosidase [EC:3.2.1.21] | (RefSeq) beta-glucosidase 12-like	PREDICTED: beta-glucosidase 12-like [Populus euphratica]
Pca01G020680.1	Potri.001G223600	POPTR_0002s11520.1	AT3G60120	sp|B8AVF0|BGL12_ORYSI	Biological Process: carbohydrate metabolic process (GO:0005975);; Molecular Function: beta-glucosidase activity (GO:0008422);;	K01188|3.1e-178|pop:18099024|K01188 beta-glucosidase [EC:3.2.1.21] | (RefSeq) beta-glucosidase 12	PREDICTED: beta-glucosidase 12-like [Populus euphratica]
Pca01G020720.1	Potri.001G223600	—	AT3G60120	sp|B8AVF0|BGL12_ORYSI	Biological Process: carbohydrate metabolic process (GO:0005975);; Molecular Function: beta-glucosidase activity (GO:0008422);;	K01188|9.0e-178|pop:18099024|K01188 beta-glucosidase [EC:3.2.1.21] | (RefSeq) beta-glucosidase 12	PREDICTED: beta-glucosidase 12-like [Populus euphratica]
Pca01G020730.1	Potri.001G223600	POPTR_0002s12590.1	AT3G60120	sp|B8AVF0|BGL12_ORYSI	Biological Process: carbohydrate metabolic process (GO:0005975);; Molecular Function: beta-glucosidase activity (GO:0008422);;	K01188|9.0e-178|pop:18099024|K01188 beta-glucosidase [EC:3.2.1.21] | (RefSeq) beta-glucosidase 12	PREDICTED: beta-glucosidase 12-like [Populus euphratica]
Pca01G020740.1	Potri.001G223600	POPTR_0002s12600.1	AT3G60120	sp|B8AVF0|BGL12_ORYSI	Biological Process: carbohydrate metabolic process (GO:0005975);; Molecular Function: beta-glucosidase activity (GO:0008422);;	K01188|9.0e-178|pop:18099024|K01188 beta-glucosidase [EC:3.2.1.21] | (RefSeq) beta-glucosidase 12	PREDICTED: beta-glucosidase 12-like [Populus euphratica]
Pca01G020750.1	Potri.001G223600	POPTR_0002s12610.1	AT3G60120	sp|B8AVF0|BGL12_ORYSI	Biological Process: carbohydrate metabolic process (GO:0005975);; Molecular Function: beta-glucosidase activity (GO:0008422);;	K01188|9.0e-178|pop:18099024|K01188 beta-glucosidase [EC:3.2.1.21] | (RefSeq) beta-glucosidase 12	PREDICTED: beta-glucosidase 12-like [Populus euphratica]
Pca01G020770.1	Potri.001G223600	POPTR_0002s12620.1	AT3G60120	sp|B8AVF0|BGL12_ORYSI	Biological Process: carbohydrate metabolic process (GO:0005975);; Molecular Function: beta-glucosidase activity (GO:0008422);;	K01188|9.0e-178|pop:18099024|K01188 beta-glucosidase [EC:3.2.1.21] | (RefSeq) beta-glucosidase 12	PREDICTED: beta-glucosidase 12-like [Populus euphratica]
Pca01G020780.1	Potri.001G223600	POPTR_0002s12630.1	AT3G60120	sp|B8AVF0|BGL12_ORYSI	Biological Process: carbohydrate metabolic process (GO:0005975);; Molecular Function: beta-glucosidase activity (GO:0008422);;	K01188|5.1e-178|pop:18099024|K01188 beta-glucosidase [EC:3.2.1.21] | (RefSeq) beta-glucosidase 12	linamarase family protein [Populus trichocarpa]
Pca01G020880.1	Potri.001G223600	POPTR_0002s12640.1	AT3G60120	sp|B8AVF0|BGL12_ORYSI	Biological Process: carbohydrate metabolic process (GO:0005975);; Molecular Function: beta-glucosidase activity (GO:0008422);;	K01188|3.1e-178|pop:18099024|K01188 beta-glucosidase [EC:3.2.1.21] | (RefSeq) beta-glucosidase 12	PREDICTED: beta-glucosidase 12-like [Populus euphratica]
Pca01G020890.1	Potri.001G223600	POPTR_0002s12650.1	AT3G60120	sp|B8AVF0|BGL12_ORYSI	Biological Process: carbohydrate metabolic process (GO:0005975);; Molecular Function: beta-glucosidase activity (GO:0008422);;	K01188|1.7e-160|pop:18099024|K01188 beta-glucosidase [EC:3.2.1.21] | (RefSeq) beta-glucosidase 12	PREDICTED: beta-glucosidase 12-like [Populus euphratica]
Pca01G020900.1	Potri.001G223600	POPTR_0002s12660.1	AT3G60120	sp|B8AVF0|BGL12_ORYSI	Biological Process: carbohydrate metabolic process (GO:0005975);; Molecular Function: beta-glucosidase activity (GO:0008422);;	K01188|3.0e-178|pop:18099024|K01188 beta-glucosidase [EC:3.2.1.21] | (RefSeq) beta-glucosidase 12	linamarase family protein [Populus trichocarpa]
Pca01G020910.1	Potri.001G223600	POPTR_0002s12690.1	AT3G60120	sp|B8AVF0|BGL12_ORYSI	Biological Process: carbohydrate metabolic process (GO:0005975);; Molecular Function: beta-glucosidase activity (GO:0008422);;	K01188|9.0e-178|pop:18099024|K01188 beta-glucosidase [EC:3.2.1.21] | (RefSeq) beta-glucosidase 12	PREDICTED: beta-glucosidase 12-like [Populus euphratica]
Pca01G020940.1	Potri.001G223600	POPTR_0002s12710.1	AT3G60120	sp|B8AVF0|BGL12_ORYSI	Biological Process: carbohydrate metabolic process (GO:0005975);; Molecular Function: beta-glucosidase activity (GO:0008422);;	K01188|9.0e-178|pop:18099024|K01188 beta-glucosidase [EC:3.2.1.21] | (RefSeq) beta-glucosidase 12	PREDICTED: beta-glucosidase 12-like [Populus euphratica]
Pca01G020950.1	Potri.001G223600	POPTR_0014s03140.1	AT3G60120	sp|B8AVF0|BGL12_ORYSI	Biological Process: carbohydrate metabolic process (GO:0005975);; Molecular Function: beta-glucosidase activity (GO:0008422);;	K01188|9.0e-178|pop:18099024|K01188 beta-glucosidase [EC:3.2.1.21] | (RefSeq) beta-glucosidase 12	PREDICTED: beta-glucosidase 12-like [Populus euphratica]
Pca01G020800.1	Potri.001G224100	POPTR_0002s12920.1	AT2G27020	sp|O23715|PSA3_ARATH	Molecular Function: endopeptidase activity (GO:0004175);; Molecular Function: threonine-type endopeptidase activity (GO:0004298);; Cellular Component: nucleus (GO:0005634);; Cellular Component: cytoplasm (GO:0005737);; Cellular Component: proteasome core complex (GO:0005839);; Biological Process: proteasomal protein catabolic process (GO:0010498);; Biological Process: proteasomal ubiquitin-indepe…	K02727|4.0e-139|pop:7472985|K02727 20S proteasome subunit alpha 7 [EC:3.4.25.1] | (RefSeq) proteasome subunit alpha type-3	Proteasome subunit alpha type 3 family protein [Populus trichocarpa]
Pca01G020970.1	Potri.001G224100	POPTR_0002s12930.1	AT2G27020	sp|O23715|PSA3_ARATH	Molecular Function: endopeptidase activity (GO:0004175);; Molecular Function: threonine-type endopeptidase activity (GO:0004298);; Cellular Component: nucleus (GO:0005634);; Cellular Component: cytoplasm (GO:0005737);; Cellular Component: proteasome core complex (GO:0005839);; Biological Process: proteasomal protein catabolic process (GO:0010498);; Biological Process: proteasomal ubiquitin-indepe…	K02727|1.4e-139|pop:7472985|K02727 20S proteasome subunit alpha 7 [EC:3.4.25.1] | (RefSeq) proteasome subunit alpha type-3	Proteasome subunit alpha type 3 family protein [Populus trichocarpa]
Pca01G020810.1	Potri.001G224200	—	AT3G07870	sp|Q9SFC7|FB135_ARATH	Molecular Function: protein binding (GO:0005515);;	K11649|4.6e-25|mtr:MTR_6g053260|K11649 SWI/SNF related-matrix-associated actin-dependent regulator of chromatin subfamily C | (RefSeq) F-box and associated interaction domain protein	hypothetical protein POPTR_0001s23150g [Populus trichocarpa]
Pca01G020980.1	Potri.001G224200	POPTR_0002s12950.1	AT3G07870	sp|Q9SFC7|FB135_ARATH	Molecular Function: protein binding (GO:0005515);;	K11649|2.3e-24|mtr:MTR_6g053260|K11649 SWI/SNF related-matrix-associated actin-dependent regulator of chromatin subfamily C | (RefSeq) F-box and associated interaction domain protein	hypothetical protein POPTR_0001s23150g [Populus trichocarpa]
Pca01G020820.1	Potri.001G224300	POPTR_0002s12960.1	AT3G06240	—	Molecular Function: protein binding (GO:0005515);;	K11649|1.6e-13|mtr:MTR_6g053260|K11649 SWI/SNF related-matrix-associated actin-dependent regulator of chromatin subfamily C | (RefSeq) F-box and associated interaction domain protein	hypothetical protein POPTR_0001s23155g [Populus trichocarpa]
Pca01G020830.1	Potri.001G224400	POPTR_0002s12980.1	AT1G21840	sp|Q9XHZ3|UREF_ARATH	Biological Process: nitrogen compound metabolic process (GO:0006807);; Molecular Function: nickel cation binding (GO:0016151);;	K03188|1.8e-136|pop:7486648|K03188 urease accessory protein | (RefSeq) urease accessory protein F	urease accessory protein UreF [Populus trichocarpa]
Pca01G020990.1	Potri.001G224400	POPTR_0002s12990.1	AT1G21840	sp|Q9XHZ3|UREF_ARATH	Biological Process: nitrogen compound metabolic process (GO:0006807);; Molecular Function: nickel cation binding (GO:0016151);;	K03188|2.0e-135|pop:7486648|K03188 urease accessory protein | (RefSeq) urease accessory protein F	urease accessory protein UreF [Populus trichocarpa]
Pca01G020840.1	Potri.001G224500	POPTR_0002s13000.1	AT3G11440	sp|Q0JIC2|GAMYB_ORYSJ	Molecular Function: DNA binding (GO:0003677);; Cellular Component: nucleus (GO:0005634);;	K09422|5.0e-309|pop:7486649|K09422 transcription factor MYB, plant | (RefSeq) transcription factor GAMYB isoform X1	hypothetical protein POPTR_0001s23170g [Populus trichocarpa]
Pca01G021000.1	Potri.001G224500	POPTR_0002s13010.1	AT3G11440	sp|Q0JIC2|GAMYB_ORYSJ	Molecular Function: DNA binding (GO:0003677);; Cellular Component: nucleus (GO:0005634);;	K09422|2.6e-310|pop:7486649|K09422 transcription factor MYB, plant | (RefSeq) transcription factor GAMYB isoform X1	hypothetical protein POPTR_0001s23170g [Populus trichocarpa]
Pca01G020850.1	Potri.001G224600	POPTR_0002s13020.1	AT5G56200	—	Biological Process: reproduction (GO:0000003);; Biological Process: developmental process involved in reproduction (GO:0003006);; Molecular Function: molecular_function (GO:0003674);; Molecular Function: nucleic acid binding (GO:0003676);; Molecular Function: DNA-binding transcription factor activity (GO:0003700);; Cellular Component: cellular_component (GO:0005575);; Cellular Component: intracel…	--	zinc finger family protein [Populus trichocarpa]
Pca01G021010.1	Potri.001G224600	POPTR_0002s13030.1	AT5G56200	—	Biological Process: reproduction (GO:0000003);; Biological Process: developmental process involved in reproduction (GO:0003006);; Molecular Function: molecular_function (GO:0003674);; Molecular Function: nucleic acid binding (GO:0003676);; Molecular Function: DNA-binding transcription factor activity (GO:0003700);; Cellular Component: cellular_component (GO:0005575);; Cellular Component: intracel…	--	zinc finger family protein [Populus trichocarpa]
Pca01G020860.1	Potri.001G224700	POPTR_0002s13040.1	AT5G12110	sp|Q84WM9|EF1B1_ARATH	Molecular Function: translation elongation factor activity (GO:0003746);; Molecular Function: guanyl-nucleotide exchange factor activity (GO:0005085);; Cellular Component: cytosol (GO:0005829);; Cellular Component: eukaryotic translation elongation factor 1 complex (GO:0005853);; Biological Process: translational elongation (GO:0006414);;	K03232|1.4e-114|pop:7486651|K03232 elongation factor 1-beta | (RefSeq) elongation factor 1-beta 1	elongation factor 1B alpha-subunit 2 family protein [Populus trichocarpa]
Pca01G021020.1	Potri.001G224700	POPTR_0002s13050.1	AT5G12110	sp|Q84WM9|EF1B1_ARATH	Molecular Function: translation elongation factor activity (GO:0003746);; Molecular Function: guanyl-nucleotide exchange factor activity (GO:0005085);; Cellular Component: cytosol (GO:0005829);; Cellular Component: eukaryotic translation elongation factor 1 complex (GO:0005853);; Biological Process: translational elongation (GO:0006414);;	K03232|9.9e-113|pop:7486651|K03232 elongation factor 1-beta | (RefSeq) elongation factor 1-beta 1	elongation factor 1B alpha-subunit 2 family protein [Populus trichocarpa]
Pca01G021030.1	Potri.001G224800	POPTR_0002s13070.1	AT5G56790	sp|Q9SFX0|PBL22_ARATH	Molecular Function: protein kinase activity (GO:0004672);; Molecular Function: ATP binding (GO:0005524);;	K13430|1.9e-52|var:108329060|K13430 serine/threonine-protein kinase PBS1 [EC:2.7.11.1] | (RefSeq) serine/threonine-protein kinase CDL1	hypothetical protein POPTR_0001s23200g [Populus trichocarpa]
Pca01G021040.1	Potri.001G224950	POPTR_0002s13080.2	—	sp|P0AAD5|TYRP_SHIFL	Biological Process: amino acid transmembrane transport (GO:0003333);; Cellular Component: integral component of membrane (GO:0016021);;	K03834|4.3e-259|pop:18094954|K03834 tyrosine-specific transport protein | (RefSeq) uncharacterized protein LOC18094954 isoform X1	PREDICTED: uncharacterized protein LOC105132981 isoform X1 [Populus euphratica]
Pca01G021050.1	Potri.001G225100	—	AT2G26930	sp|P93841|ISPE_SOLLC	Molecular Function: ATP binding (GO:0005524);; Biological Process: terpenoid biosynthetic process (GO:0016114);; Molecular Function: 4-(cytidine 5'-diphospho)-2-C-methyl-D-erythritol kinase activity (GO:0050515);;	K00919|2.3e-218|pop:7472988|K00919 4-diphosphocytidyl-2-C-methyl-D-erythritol kinase [EC:2.7.1.148] | (RefSeq) 4-diphosphocytidyl-2-C-methyl-D-erythritol kinase, chloroplastic/chromoplastic	hypothetical protein POPTR_0001s23230g [Populus trichocarpa]
Pca01G021060.1	Potri.001G225200	POPTR_0002s13100.1	AT2G26920	—	Molecular Function: protein binding (GO:0005515);;	--	ubiquitin-associated domain-containing family protein [Populus trichocarpa]
Pca01G021120.1	Potri.001G225800	POPTR_0002s13110.1	AT3G12490	sp|Q06445|CYTI_VIGUN	Molecular Function: cysteine-type endopeptidase inhibitor activity (GO:0004869);;	K13899|1.7e-11|aip:107629405|K13899 cystatin-C | (RefSeq) cysteine proteinase inhibitor B	PREDICTED: cysteine proteinase inhibitor-like [Populus euphratica]
Pca01G021140.1	Potri.001G226000	POPTR_0002s13130.1	AT5G24550	sp|B8AVF0|BGL12_ORYSI	Molecular Function: hydrolase activity, hydrolyzing O-glycosyl compounds (GO:0004553);; Biological Process: carbohydrate metabolic process (GO:0005975);;	K01188|7.0e-155|pop:18099024|K01188 beta-glucosidase [EC:3.2.1.21] | (RefSeq) beta-glucosidase 12	linamarase family protein [Populus trichocarpa]
Pca01G021130.1	Potri.001G226100	POPTR_0002s13130.1	AT5G54570	sp|Q5Z9Z0|BGL24_ORYSJ	Molecular Function: hydrolase activity, hydrolyzing O-glycosyl compounds (GO:0004553);; Biological Process: carbohydrate metabolic process (GO:0005975);;	K01188|2.1e-177|pop:18099024|K01188 beta-glucosidase [EC:3.2.1.21] | (RefSeq) beta-glucosidase 12	PREDICTED: cyanogenic beta-glucosidase-like [Populus euphratica]
Pca01G021170.1	Potri.001G226400	POPTR_0002s13160.1	AT4G12735	—	--	K02303|3.8e-10|mesc:110624361|K02303 uroporphyrin-III C-methyltransferase [EC:2.1.1.107] | (RefSeq) uncharacterized protein LOC110624361	conserved hypothetical protein [Ricinus communis]
Pca01G021200.1	Potri.001G226400	POPTR_0002s15530.1	AT4G12735	—	--	K02303|1.9e-09|mesc:110624361|K02303 uroporphyrin-III C-methyltransferase [EC:2.1.1.107] | (RefSeq) uncharacterized protein LOC110624361	conserved hypothetical protein [Ricinus communis]
Pca01G021180.1	Potri.001G226500	POPTR_0002s15550.1	—	—	--	--	hypothetical protein POPTR_0001s23360g [Populus trichocarpa]
Pca01G021190.1	Potri.001G226500	POPTR_0002s15560.1	—	—	--	K02303|1.1e-07|mesc:110624361|K02303 uroporphyrin-III C-methyltransferase [EC:2.1.1.107] | (RefSeq) uncharacterized protein LOC110624361	hypothetical protein POPTR_0001s23360g [Populus trichocarpa]
Pca01G021210.1	Potri.001G226500	POPTR_0014s07180.1	—	—	--	K02303|3.7e-09|mesc:110624361|K02303 uroporphyrin-III C-methyltransferase [EC:2.1.1.107] | (RefSeq) uncharacterized protein LOC110624361	hypothetical protein POPTR_0001s23360g [Populus trichocarpa]
Pca01G022300.1	Potri.001G239100	POPTR_0002s15590.1	AT2G45910	sp|Q8GUH1|PUB33_ARATH	Molecular Function: protein kinase activity (GO:0004672);; Molecular Function: ubiquitin-protein transferase activity (GO:0004842);; Molecular Function: ATP binding (GO:0005524);;	K17609|7.3e-64|eus:EUTSA_v10026931mg|K17609 nucleoredoxin [EC:1.8.1.8] | (RefSeq) hypothetical protein	hypothetical protein POPTR_0001s24600g [Populus trichocarpa]
Pca01G022310.1	Potri.001G239200	POPTR_0002s15600.1	AT3G46540	sp|O95208|EPN2_HUMAN	Molecular Function: phospholipid binding (GO:0005543);; Cellular Component: endosome (GO:0005768);; Cellular Component: plasma membrane (GO:0005886);; Biological Process: endocytosis (GO:0006897);; Cellular Component: clathrin vesicle coat (GO:0030125);; Molecular Function: clathrin binding (GO:0030276);; Cellular Component: intracellular membrane-bounded organelle (GO:0043231);;	K12471|7.9e-180|pop:7485707|K12471 epsin | (RefSeq) uncharacterized protein LOC7485707	hypothetical protein POPTR_0001s24610g [Populus trichocarpa]
Pca01G022320.1	Potri.001G239300	POPTR_0002s15610.1	AT2G28890	sp|Q9LQN6|P2C04_ARATH	Molecular Function: protein serine/threonine phosphatase activity (GO:0004722);; Molecular Function: magnesium-dependent protein serine/threonine phosphatase activity (GO:0004724);;	K01102|5.6e-133|pvu:PHAVU_008G101300g|K01102 pyruvate dehydrogenase phosphatase [EC:3.1.3.43] | (RefSeq) hypothetical protein	phosphatase 2C family protein [Populus trichocarpa]
Pca01G022330.1	Potri.001G239500	POPTR_0014s07120.1	AT5G02390	sp|F4HSD5|TRM32_ARATH	--	--	hypothetical protein POPTR_0001s24630g [Populus trichocarpa]
Pca01G022350.1	Potri.001G239600	—	AT1G07615	sp|F4HSD4|OBGM_ARATH	Molecular Function: GTP binding (GO:0005525);;	K03979|4.8e-65|ota:OT_ostta11g01150|K03979 GTPase [EC:3.6.5.-] | (RefSeq) GTP-binding protein Obg/CgtA	hypothetical protein POPTR_0001s24650g [Populus trichocarpa]
Pca01G022360.1	Potri.001G239650	POPTR_0002s15660.1	—	sp|O24058|MT2_MALDO	Molecular Function: metal ion binding (GO:0046872);;	--	hypothetical protein POPTR_0001s24660g [Populus trichocarpa]
Pca01G022370.1	Potri.001G239900	POPTR_0002s15670.1	AT2G28900	sp|Q9ZV24|OP161_ARATH	Cellular Component: chloroplast (GO:0009507);; Cellular Component: chloroplast outer membrane (GO:0009707);; Molecular Function: amino acid transmembrane transporter activity (GO:0015171);; Biological Process: protein import into chloroplast stroma (GO:0045037);;	K17790|3.3e-07|qsu:111993038|K17790 mitochondrial import inner membrane translocase subunit TIM22 | (RefSeq) outer envelope pore protein 16-4, chloroplastic-like	mitochondrial import inner membrane translocase subunit Tim17/Tim22/Tim23 family protein [Populus trichocarpa]
Pca01G022380.1	Potri.001G240000	—	AT5G24318	sp|P52409|E13B_WHEAT	Molecular Function: hydrolase activity, hydrolyzing O-glycosyl compounds (GO:0004553);; Biological Process: carbohydrate metabolic process (GO:0005975);; Cellular Component: anchored component of plasma membrane (GO:0046658);;	K19891|5.0e-85|smo:SELMODRAFT_87871|K19891 glucan endo-1,3-beta-glucosidase 1/2/3 [EC:3.2.1.39] | (RefSeq) hypothetical protein	PREDICTED: glucan endo-1,3-beta-glucosidase-like [Populus euphratica]
Pca01G022520.1	Potri.001G241700	POPTR_0002s15680.1	AT1G07530	sp|Q9XE58|SCL14_ARATH	Molecular Function: DNA-binding transcription factor activity (GO:0003700);; Cellular Component: nucleus (GO:0005634);; Biological Process: regulation of transcription, DNA-templated (GO:0006355);; Biological Process: response to chitin (GO:0010200);; Molecular Function: sequence-specific DNA binding (GO:0043565);;	K14494|6.4e-47|ppp:112275164|K14494 DELLA protein | (RefSeq) DELLA protein GAI-like	hypothetical protein POPTR_0001s24850g [Populus trichocarpa]
Pca01G022540.1	Potri.001G241800	POPTR_0002s15690.1	AT1G07530	sp|Q9XE58|SCL14_ARATH	Molecular Function: DNA-binding transcription factor activity (GO:0003700);; Cellular Component: nucleus (GO:0005634);; Biological Process: regulation of transcription, DNA-templated (GO:0006355);; Biological Process: response to chitin (GO:0010200);; Molecular Function: sequence-specific DNA binding (GO:0043565);;	K14494|1.8e-47|lang:109359068|K14494 DELLA protein | (RefSeq) DELLA protein GAI-like	PREDICTED: scarecrow-like protein 34 [Populus euphratica]
Pca01G022560.1	Potri.001G241900	—	AT1G07530	sp|Q9XE58|SCL14_ARATH	Molecular Function: DNA-binding transcription factor activity (GO:0003700);; Cellular Component: nucleus (GO:0005634);; Biological Process: regulation of transcription, DNA-templated (GO:0006355);; Molecular Function: sequence-specific DNA binding (GO:0043565);;	K14494|2.4e-42|dzi:111300324|K14494 DELLA protein | (RefSeq) DELLA protein SLR1-like	hypothetical protein POPTR_0001s24870g [Populus trichocarpa]
Pca01G022570.1	Potri.001G242000	POPTR_0002s15710.1	AT1G07530	sp|O80933|SCL9_ARATH	Molecular Function: DNA-binding transcription factor activity (GO:0003700);; Cellular Component: nucleus (GO:0005634);; Biological Process: regulation of transcription, DNA-templated (GO:0006355);; Molecular Function: sequence-specific DNA binding (GO:0043565);;	K14494|1.6e-46|ppp:112275164|K14494 DELLA protein | (RefSeq) DELLA protein GAI-like	hypothetical protein POPTR_0001s24880g [Populus trichocarpa]
Pca01G022580.1	Potri.001G242100	POPTR_0002s15720.1	AT1G07530	sp|P0C883|SCL33_ARATH	Molecular Function: DNA-binding transcription factor activity (GO:0003700);; Cellular Component: nucleus (GO:0005634);; Biological Process: regulation of transcription, DNA-templated (GO:0006355);; Molecular Function: sequence-specific DNA binding (GO:0043565);;	K14494|2.6e-50|ppp:112296036|K14494 DELLA protein | (RefSeq) DELLA protein GAI-like	hypothetical protein POPTR_0001s24890g [Populus trichocarpa]
Pca01G022590.1	Potri.001G242200	POPTR_0002s15740.1	AT2G29070	sp|Q9ES53|UFD1_RAT	Biological Process: ubiquitin-dependent ERAD pathway (GO:0030433);; Molecular Function: polyubiquitin modification-dependent protein binding (GO:0031593);; Cellular Component: VCP-NPL4-UFD1 AAA ATPase complex (GO:0034098);; Biological Process: ER-associated misfolded protein catabolic process (GO:0071712);;	K14016|5.5e-178|pop:7485696|K14016 ubiquitin fusion degradation protein 1 | (RefSeq) ubiquitin recognition factor in ER-associated degradation protein 1	hypothetical protein POPTR_0001s24900g [Populus trichocarpa]
Pca01G022600.1	Potri.001G242300	—	AT5G59480	sp|Q09893|YAI5_SCHPO	Molecular Function: hydrolase activity (GO:0016787);;	K07025|7.0e-164|pop:7465100|K07025 putative hydrolase of the HAD superfamily | (RefSeq) uncharacterized protein C24B11.05	hypothetical protein POPTR_0001s24910g [Populus trichocarpa]
Pca01G022610.1	Potri.001G242400	POPTR_0002s18010.1	AT5G59500	—	Molecular Function: protein C-terminal S-isoprenylcysteine carboxyl O-methyltransferase activity (GO:0004671);; Cellular Component: endoplasmic reticulum (GO:0005783);; Biological Process: C-terminal protein methylation (GO:0006481);; Cellular Component: integral component of membrane (GO:0016021);;	--	hypothetical protein POPTR_0001s24920g [Populus trichocarpa]
Pca01G022620.1	Potri.001G242600	POPTR_0002s18020.1	AT2G29090	sp|O81077|ABAH2_ARATH	Molecular Function: monooxygenase activity (GO:0004497);; Molecular Function: iron ion binding (GO:0005506);; Cellular Component: integral component of membrane (GO:0016021);; Molecular Function: oxidoreductase activity, acting on paired donors, with incorporation or reduction of molecular oxygen (GO:0016705);; Molecular Function: heme binding (GO:0020037);;	K09843|4.9e-290|pop:7465099|K09843 (+)-abscisic acid 8'-hydroxylase [EC:1.14.14.137] | (RefSeq) abscisic acid 8'-hydroxylase 2	PREDICTED: abscisic acid 8&apos;-hydroxylase 2 [Populus euphratica]
Pca05G023640.1	Potri.001G243100	POPTR_0002s18030.1	AT1G76440	sp|Q9SYQ0|IDM3_ARATH	Cellular Component: nucleus (GO:0005634);; Biological Process: positive regulation of DNA demethylation (GO:1901537);;	--	hypothetical protein POPTR_0001s24980g [Populus trichocarpa]
Pca01G023350.1	Potri.001G250500	—	AT1G07230	sp|Q8L7Y9|NPC1_ARATH	Biological Process: phospholipid catabolic process (GO:0009395);; Molecular Function: hydrolase activity, acting on ester bonds (GO:0016788);;	K01114|0.0e+00|pop:7478536|K01114 phospholipase C [EC:3.1.4.3] | (RefSeq) non-specific phospholipase C1	phospholipase family protein [Populus trichocarpa]
Pca01G023370.1	Potri.001G250700	POPTR_0002s18070.1	AT3G18600	sp|Q9LIH9|RH51_ARATH	Biological Process: maturation of LSU-rRNA from tricistronic rRNA transcript (SSU-rRNA, 5.8S rRNA, LSU-rRNA) (GO:0000463);; Molecular Function: RNA binding (GO:0003723);; Molecular Function: RNA helicase activity (GO:0003724);; Molecular Function: ATP binding (GO:0005524);; Cellular Component: nucleolus (GO:0005730);;	K13179|0.0e+00|pop:7468000|K13179 ATP-dependent RNA helicase DDX18/HAS1 [EC:3.6.4.13] | (RefSeq) DEAD-box ATP-dependent RNA helicase 51	hypothetical protein POPTR_0001s25780g [Populus trichocarpa]
Pca01G023380.1	Potri.001G250800	POPTR_0002s18080.1	AT3G47160	sp|Q9M022|AIRP2_ARATH	Cellular Component: cytosol (GO:0005829);; Biological Process: protein ubiquitination (GO:0016567);; Molecular Function: ubiquitin protein ligase activity (GO:0061630);;	--	hypothetical protein POPTR_0001s25790g [Populus trichocarpa]
Pca01G023390.1	Potri.001G250900	POPTR_0014s10190.1	AT5G58770	sp|Q56Y11|DDPS2_ARATH	Molecular Function: polyprenyltransferase activity (GO:0002094);; Biological Process: response to cold (GO:0009409);; Cellular Component: chloroplast stroma (GO:0009570);; Biological Process: plastid membrane organization (GO:0009668);; Biological Process: polyprenol biosynthetic process (GO:0016094);; Molecular Function: dehydrodolichyl diphosphate synthase activity (GO:0045547);;	K11778|4.1e-159|pop:7478535|K11778 ditrans,polycis-polyprenyl diphosphate synthase [EC:2.5.1.87] | (RefSeq) dehydrodolichyl diphosphate synthase 2	hypothetical protein POPTR_0001s25800g [Populus trichocarpa]
Pca01G023400.1	Potri.001G251000	POPTR_0002s18110.1	AT5G58760	sp|Q6NQ88|DDB2_ARATH	Molecular Function: damaged DNA binding (GO:0003684);; Cellular Component: nucleus (GO:0005634);; Biological Process: DNA repair (GO:0006281);; Biological Process: response to UV (GO:0009411);; Cellular Component: Cul4-RING E3 ubiquitin ligase complex (GO:0080008);;	K10140|0.0e+00|pop:7478534|K10140 DNA damage-binding protein 2 | (RefSeq) protein DAMAGED DNA-BINDING 2	hypothetical protein POPTR_0001s25810g [Populus trichocarpa]
Pca01G023410.1	Potri.001G251100	POPTR_0002s18150.1	AT2G29940	sp|Q7PC88|AB31G_ARATH	Molecular Function: ATP binding (GO:0005524);; Cellular Component: integral component of membrane (GO:0016021);; Molecular Function: ATPase activity (GO:0016887);;	K08712|1.1e-143|gsl:Gasu_29800|K08712 ATP-binding cassette, subfamily G (WHITE), member 2, SNQ2 | (RefSeq) ABC transporter, ATP-binding protein	PREDICTED: ABC transporter G family member 31 isoform X1 [Populus euphratica]
Pca19G002660.1	Potri.001G251400	POPTR_0002s18150.1	AT5G60440	—	Molecular Function: transcription regulatory region sequence-specific DNA binding (GO:0000976);; Molecular Function: RNA polymerase II transcription regulatory region sequence-specific DNA binding (GO:0000977);; Molecular Function: DNA-binding transcription factor activity, RNA polymerase II-specific (GO:0000981);; Molecular Function: DNA binding (GO:0003677);; Cellular Component: nucleus (GO:000…	K12412|4.3e-23|pop:7478532|K12412 pheromone receptor transcription factor | (RefSeq) agamous-like MADS-box protein AGL62	hypothetical protein POPTR_0001s25850g [Populus trichocarpa]
Pca01G024260.1	Potri.001G259200	POPTR_0002s18150.1	AT1G51260	sp|Q9SYC8|LPAT3_ARATH	Molecular Function: 1-acylglycerol-3-phosphate O-acyltransferase activity (GO:0003841);; Cellular Component: endomembrane system (GO:0012505);; Molecular Function: transferase activity, transferring acyl groups (GO:0016746);;	K13523|6.0e-211|pop:7480052|K13523 lysophosphatidic acid acyltransferase / lysophosphatidylinositol acyltransferase [EC:2.3.1.51 2.3.1.-] | (RefSeq) 1-acyl-sn-glycerol-3-phosphate acyltransferase 3 isoform X1	acyl-CoA:1-acylglycerol-3-phosphate acyltransferase family protein [Populus trichocarpa]
Pca01G024280.1	Potri.001G259600	POPTR_0002s18150.1	—	—	--	--	hypothetical protein POPTR_0001s26690g, partial [Populus trichocarpa]
Pca01G024300.1	Potri.001G259600	POPTR_0002s18190.1	—	—	--	K21952|2.2e-08|vcn:VOLCADRAFT_94396|K21952 CASK-interacting protein | (RefSeq) hypothetical protein	hypothetical protein POPTR_0001s26690g, partial [Populus trichocarpa]
Pca01G024310.1	Potri.001G259600	POPTR_0002s18200.1	—	—	--	--	hypothetical protein POPTR_0001s26690g, partial [Populus trichocarpa]
Pca01G024330.1	Potri.001G259600	POPTR_0002s18210.1	—	—	--	K21952|2.9e-08|vcn:VOLCADRAFT_94396|K21952 CASK-interacting protein | (RefSeq) hypothetical protein	hypothetical protein POPTR_0001s26690g, partial [Populus trichocarpa]
Pca01G024340.1	Potri.001G259600	POPTR_0002s18230.1	—	—	--	K23612|2.7e-12|cpep:111797634|K23612 neural Wiskott-Aldrich syndrome protein | (RefSeq) extensin-1-like	hypothetical protein POPTR_0001s26690g, partial [Populus trichocarpa]
Pca01G024290.1	Potri.001G259900	POPTR_0002s18240.1	AT5G43210	sp|A4I1H7|SLX1_LEIIN	--	K15078|6.5e-91|pop:7465138|K15078 structure-specific endonuclease subunit SLX1 [EC:3.6.1.-] | (RefSeq) structure-specific endonuclease subunit slx1 isoform X2	hypothetical protein POPTR_0001s26700g [Populus trichocarpa]
Pca01G024320.1	Potri.001G259900	POPTR_0002s19960.1	AT5G43210	sp|A4I1H7|SLX1_LEIIN	--	K15078|6.5e-91|pop:7465138|K15078 structure-specific endonuclease subunit SLX1 [EC:3.6.1.-] | (RefSeq) structure-specific endonuclease subunit slx1 isoform X2	hypothetical protein POPTR_0001s26700g [Populus trichocarpa]
Pca01G024350.1	Potri.001G259900	POPTR_0002s19970.1	AT5G43210	sp|Q5CT62|SLX1_CRYPI	--	K15078|1.1e-69|pop:7465138|K15078 structure-specific endonuclease subunit SLX1 [EC:3.6.1.-] | (RefSeq) structure-specific endonuclease subunit slx1 isoform X2	hypothetical protein POPTR_0001s26700g [Populus trichocarpa]
Pca01G024360.1	Potri.001G260700	POPTR_0002s19980.1	AT3G51970	sp|Q9SV07|ASAT1_ARATH	Molecular Function: O-acyltransferase activity (GO:0008374);;	--	hypothetical protein POPTR_0001s26800g [Populus trichocarpa]
Pca01G024370.1	Potri.001G260800	POPTR_0002s19990.1	AT3G51990	sp|Q9SV05|CCR35_ARATH	Molecular Function: transmembrane receptor protein serine/threonine kinase activity (GO:0004675);; Molecular Function: ATP binding (GO:0005524);; Cellular Component: plasma membrane (GO:0005886);; Biological Process: protein phosphorylation (GO:0006468);;	K01180|8.3e-49|cmax:111487562|K01180 endo-1,3(4)-beta-glucanase [EC:3.2.1.6] | (RefSeq) uncharacterized protein LOC111487562	PREDICTED: serine/threonine-protein kinase-like protein At3g51990 [Populus euphratica]
Pca01G024380.1	Potri.001G260900	POPTR_0002s20010.1	AT3G63460	sp|Q8L611|SC31B_ARATH	Cellular Component: Golgi membrane (GO:0000139);; Molecular Function: structural molecule activity (GO:0005198);; Biological Process: intracellular protein transport (GO:0006886);; Biological Process: endoplasmic reticulum to Golgi vesicle-mediated transport (GO:0006888);; Biological Process: endoplasmic reticulum organization (GO:0007029);; Cellular Component: COPII vesicle coat (GO:0030127);; C…	K14005|0.0e+00|pop:7480058|K14005 protein transport protein SEC31 | (RefSeq) protein transport protein SEC31 homolog B	PREDICTED: protein transport protein SEC31 homolog B-like [Populus euphratica]
Pca01G026290.1	Potri.001G281700	POPTR_0002s20020.1	AT1G07050	sp|Q9LU68|CIA2_ARATH	Cellular Component: nucleus (GO:0005634);;	--	PREDICTED: zinc finger protein CONSTANS-LIKE 16-like isoform X1 [Populus euphratica]
Pca01G026300.1	Potri.001G281800	POPTR_0002s20030.1	AT2G30150	sp|O64732|U87A1_ARATH	Molecular Function: UDP-glycosyltransferase activity (GO:0008194);; Cellular Component: intracellular membrane-bounded organelle (GO:0043231);;	K13691|2.5e-62|oeu:111371432|K13691 pathogen-inducible salicylic acid glucosyltransferase [EC:2.4.1.-] | (RefSeq) UDP-glycosyltransferase 74F2-like	PREDICTED: UDP-glycosyltransferase 87A1-like [Populus euphratica]
Pca01G026590.1	Potri.001G281800	POPTR_0002s20060.1	AT2G30150	sp|O64732|U87A1_ARATH	Molecular Function: UDP-glycosyltransferase activity (GO:0008194);; Cellular Component: intracellular membrane-bounded organelle (GO:0043231);;	K13691|2.1e-61|oeu:111371432|K13691 pathogen-inducible salicylic acid glucosyltransferase [EC:2.4.1.-] | (RefSeq) UDP-glycosyltransferase 74F2-like	PREDICTED: UDP-glycosyltransferase 87A1-like [Populus euphratica]
Pca01G026310.1	Potri.001G281900	POPTR_0002s20070.1	AT2G30140	sp|O64733|U87A2_ARATH	Molecular Function: UDP-glycosyltransferase activity (GO:0008194);; Cellular Component: intracellular membrane-bounded organelle (GO:0043231);;	K13691|2.5e-62|oeu:111371432|K13691 pathogen-inducible salicylic acid glucosyltransferase [EC:2.4.1.-] | (RefSeq) UDP-glycosyltransferase 74F2-like	hypothetical protein POPTR_0001s28870g [Populus trichocarpa]
Pca01G026600.1	Potri.001G281900	POPTR_0002s20080.1	AT2G30140	sp|O64733|U87A2_ARATH	Molecular Function: UDP-glycosyltransferase activity (GO:0008194);; Cellular Component: intracellular membrane-bounded organelle (GO:0043231);;	K13691|2.5e-62|oeu:111371432|K13691 pathogen-inducible salicylic acid glucosyltransferase [EC:2.4.1.-] | (RefSeq) UDP-glycosyltransferase 74F2-like	hypothetical protein POPTR_0001s28870g [Populus trichocarpa]
Pca01G026320.1	Potri.001G282100	POPTR_0002s20090.1	AT2G30140	sp|O64733|U87A2_ARATH	Molecular Function: UDP-glycosyltransferase activity (GO:0008194);; Cellular Component: intracellular membrane-bounded organelle (GO:0043231);;	K13691|3.0e-63|mesc:110611471|K13691 pathogen-inducible salicylic acid glucosyltransferase [EC:2.4.1.-] | (RefSeq) UDP-glycosyltransferase 74E2-like	hypothetical protein POPTR_0001s28890g [Populus trichocarpa]
Pca01G026610.1	Potri.001G282100	POPTR_0002s20100.1	AT2G30140	sp|O64733|U87A2_ARATH	Molecular Function: UDP-glycosyltransferase activity (GO:0008194);; Cellular Component: intracellular membrane-bounded organelle (GO:0043231);;	K13691|4.2e-62|mesc:110611471|K13691 pathogen-inducible salicylic acid glucosyltransferase [EC:2.4.1.-] | (RefSeq) UDP-glycosyltransferase 74E2-like	hypothetical protein POPTR_0001s28890g [Populus trichocarpa]
Pca01G026330.1	Potri.001G282400	POPTR_0002s20120.1	AT1G07030	sp|P10566|MRS3_YEAST	Molecular Function: ATP transmembrane transporter activity (GO:0005347);; Cellular Component: integral component of membrane (GO:0016021);;	K15113|2.2e-185|pop:7496807|K15113 solute carrier family 25 (mitochondrial iron transporter), member 28/37 | (RefSeq) mitoferrin isoform X1	hypothetical protein POPTR_0001s28920g [Populus trichocarpa]
Pca01G026620.1	Potri.001G282400	POPTR_0002s20130.1	AT1G07030	sp|P10566|MRS3_YEAST	Molecular Function: ATP transmembrane transporter activity (GO:0005347);; Cellular Component: integral component of membrane (GO:0016021);;	K15113|2.2e-185|pop:7496807|K15113 solute carrier family 25 (mitochondrial iron transporter), member 28/37 | (RefSeq) mitoferrin isoform X1	hypothetical protein POPTR_0001s28920g [Populus trichocarpa]
Pca01G026340.1	Potri.001G282500	POPTR_0002s20140.1	AT2G30170	sp|O64730|P2C26_ARATH	Molecular Function: phosphoprotein phosphatase activity (GO:0004721);; Molecular Function: metal ion binding (GO:0046872);;	K17508|3.9e-182|pop:7496808|K17508 protein phosphatase PTC7 [EC:3.1.3.16] | (RefSeq) probable protein phosphatase 2C 26	hypothetical protein POPTR_0001s28930g [Populus trichocarpa]
Pca01G026630.1	Potri.001G282500	POPTR_0014s12040.1	AT2G30170	sp|O64730|P2C26_ARATH	Molecular Function: phosphoprotein phosphatase activity (GO:0004721);; Molecular Function: metal ion binding (GO:0046872);;	K17508|3.9e-182|pop:7496808|K17508 protein phosphatase PTC7 [EC:3.1.3.16] | (RefSeq) probable protein phosphatase 2C 26	hypothetical protein POPTR_0001s28930g [Populus trichocarpa]
Pca01G026370.1	Potri.001G282604	POPTR_0002s20170.1	—	—	--	--	--
Pca01G026380.1	Potri.001G282800	POPTR_0002s20200.1	AT5G37060	sp|Q1HDT2|CHX24_ARATH	Biological Process: regulation of pH (GO:0006885);; Cellular Component: endomembrane system (GO:0012505);; Molecular Function: solute:proton antiporter activity (GO:0015299);; Biological Process: monovalent inorganic cation transport (GO:0015672);; Cellular Component: integral component of membrane (GO:0016021);;	--	hypothetical protein POPTR_0001s28960g [Populus trichocarpa]
Pca01G026660.1	Potri.001G282800	POPTR_0002s20210.1	AT5G37060	sp|Q1HDT2|CHX24_ARATH	Biological Process: regulation of pH (GO:0006885);; Cellular Component: endomembrane system (GO:0012505);; Molecular Function: solute:proton antiporter activity (GO:0015299);; Biological Process: monovalent inorganic cation transport (GO:0015672);; Cellular Component: integral component of membrane (GO:0016021);;	--	hypothetical protein POPTR_0001s28960g [Populus trichocarpa]
Pca01G026390.1	Potri.001G282900	POPTR_0002s20230.1	AT5G09570	—	Cellular Component: nucleus (GO:0005634);; Cellular Component: mitochondrion (GO:0005739);; Biological Process: mitochondrion organization (GO:0007005);;	K22759|1.2e-58|hbr:110655364|K22759 coiled-coil-helix-coiled-coil-helix domain-containing protein 10 | (RefSeq) uncharacterized protein C6C3.02c-like isoform X1	hypothetical protein POPTR_0001s28970g [Populus trichocarpa]
Pca01G026670.1	Potri.001G282900	POPTR_0002s20240.1	AT5G09570	—	Cellular Component: nucleus (GO:0005634);; Cellular Component: mitochondrion (GO:0005739);; Biological Process: mitochondrion organization (GO:0007005);;	K22759|1.2e-58|hbr:110655364|K22759 coiled-coil-helix-coiled-coil-helix domain-containing protein 10 | (RefSeq) uncharacterized protein C6C3.02c-like isoform X1	hypothetical protein POPTR_0001s28970g [Populus trichocarpa]
Pca01G026400.1	Potri.001G283000	POPTR_0002s20250.1	AT1G74520	sp|Q9S7V4|HA22A_ARATH	Molecular Function: nucleic acid binding (GO:0003676);; Molecular Function: zinc ion binding (GO:0008270);;	K22870|1.4e-68|mesc:110625142|K22870 zinc finger protein 423 | (RefSeq) uncharacterized protein LOC110625142	hypothetical protein POPTR_0001s28980g [Populus trichocarpa]
Pca01G026680.1	Potri.001G283000	POPTR_0002s20260.1	AT1G74520	sp|Q9S7V4|HA22A_ARATH	Molecular Function: nucleic acid binding (GO:0003676);; Molecular Function: zinc ion binding (GO:0008270);;	K22870|1.4e-70|mesc:110625142|K22870 zinc finger protein 423 | (RefSeq) uncharacterized protein LOC110625142	hypothetical protein POPTR_0001s28980g [Populus trichocarpa]
Pca01G026410.1	Potri.001G283100	POPTR_0002s20270.1	AT2G14170	sp|Q0WM29|MMSA_ARATH	Molecular Function: methylmalonate-semialdehyde dehydrogenase (acylating) activity (GO:0004491);; Cellular Component: mitochondrion (GO:0005739);; Biological Process: thymine catabolic process (GO:0006210);; Biological Process: valine metabolic process (GO:0006573);; Biological Process: valine catabolic process (GO:0006574);; Molecular Function: malonate-semialdehyde dehydrogenase (acetylating) a…	K00140|7.2e-290|pop:7487827|K00140 malonate-semialdehyde dehydrogenase (acetylating) / methylmalonate-semialdehyde dehydrogenase [EC:1.2.1.18 1.2.1.27] | (RefSeq) methylmalonate-semialdehyde dehydrogenase [acylating], mitochondrial	methylmalonate-semialdehyde dehydrogenase family protein [Populus trichocarpa]
Pca01G026690.1	Potri.001G283100	POPTR_0002s20290.1	AT2G14170	sp|Q0WM29|MMSA_ARATH	Molecular Function: methylmalonate-semialdehyde dehydrogenase (acylating) activity (GO:0004491);; Cellular Component: mitochondrion (GO:0005739);; Biological Process: thymine catabolic process (GO:0006210);; Biological Process: valine metabolic process (GO:0006573);; Biological Process: valine catabolic process (GO:0006574);; Molecular Function: malonate-semialdehyde dehydrogenase (acetylating) a…	K00140|6.2e-299|pop:7487827|K00140 malonate-semialdehyde dehydrogenase (acetylating) / methylmalonate-semialdehyde dehydrogenase [EC:1.2.1.18 1.2.1.27] | (RefSeq) methylmalonate-semialdehyde dehydrogenase [acylating], mitochondrial	methylmalonate-semialdehyde dehydrogenase family protein [Populus trichocarpa]
Pca01G026430.1	Potri.001G283300	POPTR_0002s20300.1	AT2G14170	sp|Q0WM29|MMSA_ARATH	Molecular Function: methylmalonate-semialdehyde dehydrogenase (acylating) activity (GO:0004491);;	K00140|2.1e-124|pop:7487827|K00140 malonate-semialdehyde dehydrogenase (acetylating) / methylmalonate-semialdehyde dehydrogenase [EC:1.2.1.18 1.2.1.27] | (RefSeq) methylmalonate-semialdehyde dehydrogenase [acylating], mitochondrial	hypothetical protein POPTR_0001s29010g [Populus trichocarpa]
Pca01G026420.1	Potri.001G283400	POPTR_0002s20300.1	AT5G10530	sp|Q9LXA5|LRK91_ARATH	Biological Process: defense response to oomycetes (GO:0002229);; Molecular Function: transmembrane receptor protein serine/threonine kinase activity (GO:0004675);; Molecular Function: ATP binding (GO:0005524);; Cellular Component: plasma membrane (GO:0005886);; Biological Process: defense response (GO:0006952);; Cellular Component: integral component of membrane (GO:0016021);; Molecular Function:…	K22133|1.7e-94|egr:104443802|K22133 oxalate---CoA ligase [EC:6.2.1.8] | (RefSeq) oxalate--CoA ligase	Chain H family protein [Populus trichocarpa]
Pca01G026550.1	Potri.001G283400	POPTR_0002s20310.1	AT5G10530	sp|Q9LXA5|LRK91_ARATH	Biological Process: defense response to oomycetes (GO:0002229);; Molecular Function: transmembrane receptor protein serine/threonine kinase activity (GO:0004675);; Molecular Function: ATP binding (GO:0005524);; Cellular Component: plasma membrane (GO:0005886);; Biological Process: defense response (GO:0006952);; Cellular Component: integral component of membrane (GO:0016021);; Molecular Function:…	K22133|5.5e-83|egr:104443802|K22133 oxalate---CoA ligase [EC:6.2.1.8] | (RefSeq) oxalate--CoA ligase	Chain H family protein [Populus trichocarpa]
Pca01G026700.1	Potri.001G283400	POPTR_0002s20310.1	AT5G10530	sp|Q9LXA5|LRK91_ARATH	Biological Process: defense response to oomycetes (GO:0002229);; Molecular Function: transmembrane receptor protein serine/threonine kinase activity (GO:0004675);; Molecular Function: ATP binding (GO:0005524);; Cellular Component: plasma membrane (GO:0005886);; Biological Process: defense response (GO:0006952);; Cellular Component: integral component of membrane (GO:0016021);; Molecular Function:…	K22133|2.2e-94|egr:104443802|K22133 oxalate---CoA ligase [EC:6.2.1.8] | (RefSeq) oxalate--CoA ligase	Chain H family protein [Populus trichocarpa]
Pca01G026780.1	Potri.001G283400	—	AT5G10530	sp|Q9LXA5|LRK91_ARATH	Biological Process: defense response to oomycetes (GO:0002229);; Molecular Function: transmembrane receptor protein serine/threonine kinase activity (GO:0004675);; Molecular Function: ATP binding (GO:0005524);; Cellular Component: plasma membrane (GO:0005886);; Biological Process: defense response (GO:0006952);; Cellular Component: integral component of membrane (GO:0016021);; Molecular Function:…	K22133|7.4e-89|egr:104443802|K22133 oxalate---CoA ligase [EC:6.2.1.8] | (RefSeq) oxalate--CoA ligase	Chain H family protein [Populus trichocarpa]
Pca01G026830.1	Potri.001G283400	POPTR_0002s22540.1	AT5G10530	sp|Q9LXA5|LRK91_ARATH	Biological Process: defense response to oomycetes (GO:0002229);; Molecular Function: transmembrane receptor protein serine/threonine kinase activity (GO:0004675);; Molecular Function: ATP binding (GO:0005524);; Cellular Component: plasma membrane (GO:0005886);; Biological Process: defense response (GO:0006952);; Cellular Component: integral component of membrane (GO:0016021);; Molecular Function:…	K22133|4.7e-35|egr:104443801|K22133 oxalate---CoA ligase [EC:6.2.1.8] | (RefSeq) uncharacterized protein LOC104443801	Chain H family protein [Populus trichocarpa]
Pca01G026440.1	Potri.001G284200	POPTR_0002s22490.1	AT5G10530	sp|Q9LXA5|LRK91_ARATH	Biological Process: defense response to oomycetes (GO:0002229);; Molecular Function: transmembrane receptor protein serine/threonine kinase activity (GO:0004675);; Molecular Function: ATP binding (GO:0005524);; Cellular Component: plasma membrane (GO:0005886);; Biological Process: defense response (GO:0006952);; Cellular Component: integral component of membrane (GO:0016021);; Molecular Function:…	K22133|2.5e-94|egr:104443802|K22133 oxalate---CoA ligase [EC:6.2.1.8] | (RefSeq) oxalate--CoA ligase	hypothetical protein POPTR_0001s29090g [Populus trichocarpa]
Pca01G026470.1	Potri.001G284200	POPTR_0002s22460.1	AT5G10530	sp|Q9LXA5|LRK91_ARATH	Biological Process: defense response to oomycetes (GO:0002229);; Molecular Function: transmembrane receptor protein serine/threonine kinase activity (GO:0004675);; Molecular Function: ATP binding (GO:0005524);; Cellular Component: plasma membrane (GO:0005886);; Biological Process: defense response (GO:0006952);; Cellular Component: integral component of membrane (GO:0016021);; Molecular Function:…	K22133|4.2e-96|egr:104443802|K22133 oxalate---CoA ligase [EC:6.2.1.8] | (RefSeq) oxalate--CoA ligase	hypothetical protein POPTR_0001s29090g [Populus trichocarpa]
Pca01G026560.1	Potri.001G284301	POPTR_0431s00200.1	—	sp|A2RVQ5|AGL16_ARATH	Molecular Function: RNA polymerase II transcription regulatory region sequence-specific DNA binding (GO:0000977);; Molecular Function: DNA-binding transcription factor activity (GO:0003700);; Cellular Component: nucleus (GO:0005634);; Biological Process: positive regulation of transcription by RNA polymerase II (GO:0045944);; Molecular Function: protein dimerization activity (GO:0046983);;	K09264|1.2e-97|pop:18095142|K09264 MADS-box transcription factor, plant | (RefSeq) MADS-box transcription factor 23 isoform X1	PREDICTED: MADS-box transcription factor 23-like isoform X2 [Populus euphratica]
Pca01G026790.1	Potri.001G284301	POPTR_0002s22530.1	—	sp|A2RVQ5|AGL16_ARATH	Molecular Function: RNA polymerase II transcription regulatory region sequence-specific DNA binding (GO:0000977);; Molecular Function: DNA-binding transcription factor activity (GO:0003700);; Cellular Component: nucleus (GO:0005634);; Biological Process: positive regulation of transcription by RNA polymerase II (GO:0045944);; Molecular Function: protein dimerization activity (GO:0046983);;	K09264|1.2e-97|pop:18095142|K09264 MADS-box transcription factor, plant | (RefSeq) MADS-box transcription factor 23 isoform X1	PREDICTED: MADS-box transcription factor 23-like isoform X2 [Populus euphratica]
Pca01G026540.1	Potri.001G284301	POPTR_0002s21730.2	—	sp|Q9SI38|ANR1_ARATH	Molecular Function: RNA polymerase II transcription regulatory region sequence-specific DNA binding (GO:0000977);; Molecular Function: DNA-binding transcription factor activity (GO:0003700);; Cellular Component: nucleus (GO:0005634);; Biological Process: positive regulation of transcription by RNA polymerase II (GO:0045944);; Molecular Function: protein dimerization activity (GO:0046983);;	K09264|7.7e-97|pop:18095142|K09264 MADS-box transcription factor, plant | (RefSeq) MADS-box transcription factor 23 isoform X1	PREDICTED: MADS-box transcription factor 23-like isoform X2 [Populus euphratica]
Pca01G026760.1	Potri.001G284301	POPTR_0002s21720.1	—	sp|Q9SI38|ANR1_ARATH	Molecular Function: RNA polymerase II transcription regulatory region sequence-specific DNA binding (GO:0000977);; Molecular Function: DNA-binding transcription factor activity (GO:0003700);; Cellular Component: nucleus (GO:0005634);; Biological Process: positive regulation of transcription by RNA polymerase II (GO:0045944);; Molecular Function: protein dimerization activity (GO:0046983);;	K09264|7.2e-95|pop:18095142|K09264 MADS-box transcription factor, plant | (RefSeq) MADS-box transcription factor 23 isoform X1	PREDICTED: MADS-box transcription factor 23-like isoform X2 [Populus euphratica]
Pca01G026840.1	Potri.001G284301	POPTR_0002s21710.1	—	sp|Q6EP49|MAD27_ORYSJ	Molecular Function: RNA polymerase II transcription regulatory region sequence-specific DNA binding (GO:0000977);; Molecular Function: DNA-binding transcription factor activity (GO:0003700);; Cellular Component: nucleus (GO:0005634);; Biological Process: positive regulation of transcription by RNA polymerase II (GO:0045944);; Molecular Function: protein dimerization activity (GO:0046983);;	K09264|3.9e-107|pop:18095142|K09264 MADS-box transcription factor, plant | (RefSeq) MADS-box transcription factor 23 isoform X1	PREDICTED: MADS-box transcription factor 23-like isoform X2 [Populus euphratica]
Pca01G026570.1	Potri.001G284700	POPTR_0002s21700.1	—	—	--	--	hypothetical protein POPTR_0001s29130g [Populus trichocarpa]
Pca01G026800.1	Potri.001G284700	POPTR_0002s21690.1	—	—	--	--	hypothetical protein POPTR_0001s29130g [Populus trichocarpa]
Pca01G026810.1	Potri.001G284700	POPTR_0002s21680.1	—	—	--	--	hypothetical protein POPTR_0001s29130g [Populus trichocarpa]
Pca01G026850.1	Potri.001G284700	POPTR_0002s21670.1	—	—	--	--	hypothetical protein POPTR_0001s29130g [Populus trichocarpa]
Pca01G029410.1	Potri.001G312100	POPTR_0002s21660.1	AT5G58770	sp|K7X479|CPT5_SOLLC	Molecular Function: transferase activity, transferring alkyl or aryl (other than methyl) groups (GO:0016765);;	K11778|3.0e-173|pop:112326446|K11778 ditrans,polycis-polyprenyl diphosphate synthase [EC:2.5.1.87] | (RefSeq) dehydrodolichyl diphosphate synthase 2-like	hypothetical protein POPTR_0001s31970g [Populus trichocarpa]
Pca01G029360.1	Potri.001G312600	POPTR_0002s21650.1	AT1G22360	sp|F8WKW1|UGT2_GARJA	Molecular Function: UDP-glycosyltransferase activity (GO:0008194);; Cellular Component: intracellular membrane-bounded organelle (GO:0043231);;	K22706|8.2e-189|pmum:103319663|K22706 (R)-mandelonitrile beta-glucosyltransferase [EC:2.4.1.354] | (RefSeq) 7-deoxyloganetin glucosyltransferase-like	hypothetical protein POPTR_0001s31950g [Populus trichocarpa]
Pca01G029370.1	Potri.001G312600	—	AT1G22360	sp|F8WKW1|UGT2_GARJA	Molecular Function: UDP-glycosyltransferase activity (GO:0008194);; Cellular Component: intracellular membrane-bounded organelle (GO:0043231);;	K22706|2.0e-187|pmum:103319663|K22706 (R)-mandelonitrile beta-glucosyltransferase [EC:2.4.1.354] | (RefSeq) 7-deoxyloganetin glucosyltransferase-like	hypothetical protein POPTR_0001s31950g [Populus trichocarpa]
Pca01G029380.1	Potri.001G312600	POPTR_0002s21620.2	AT1G22360	sp|F8WKW1|UGT2_GARJA	Molecular Function: UDP-glycosyltransferase activity (GO:0008194);; Cellular Component: intracellular membrane-bounded organelle (GO:0043231);;	K22706|1.8e-140|pmum:103319663|K22706 (R)-mandelonitrile beta-glucosyltransferase [EC:2.4.1.354] | (RefSeq) 7-deoxyloganetin glucosyltransferase-like	hypothetical protein POPTR_0001s31950g [Populus trichocarpa]
Pca01G029390.1	Potri.001G312600	POPTR_0002s21600.1	AT1G22360	sp|F8WKW1|UGT2_GARJA	Molecular Function: UDP-glycosyltransferase activity (GO:0008194);; Cellular Component: intracellular membrane-bounded organelle (GO:0043231);;	K22706|2.0e-187|pmum:103319663|K22706 (R)-mandelonitrile beta-glucosyltransferase [EC:2.4.1.354] | (RefSeq) 7-deoxyloganetin glucosyltransferase-like	hypothetical protein POPTR_0001s31950g [Populus trichocarpa]
Pca01G029400.1	Potri.001G312600	POPTR_0011s01570.1	AT1G22360	sp|F8WKW1|UGT2_GARJA	Molecular Function: UDP-glycosyltransferase activity (GO:0008194);; Cellular Component: intracellular membrane-bounded organelle (GO:0043231);;	K22706|1.1e-190|pmum:103319663|K22706 (R)-mandelonitrile beta-glucosyltransferase [EC:2.4.1.354] | (RefSeq) 7-deoxyloganetin glucosyltransferase-like	hypothetical protein POPTR_0001s31950g [Populus trichocarpa]
Pca01G029420.1	Potri.001G312800	—	AT5G09640	sp|Q9C7Z9|SCP18_ARATH	Molecular Function: serine-type carboxypeptidase activity (GO:0004185);; Molecular Function: transferase activity, transferring acyl groups other than amino-acyl groups (GO:0016747);; Biological Process: secondary metabolic process (GO:0019748);;	K16296|2.3e-281|pop:7461679|K16296 serine carboxypeptidase-like clade I [EC:3.4.16.-] | (RefSeq) serine carboxypeptidase-like 18 isoform X2	hypothetical protein POPTR_0001s31980g [Populus trichocarpa]
Pca01G029430.1	Potri.001G312900	POPTR_0002s21530.1	AT1G22310	sp|Q9LME6|MBD8_ARATH	Molecular Function: DNA binding (GO:0003677);; Cellular Component: host cell nucleus (GO:0042025);;	--	hypothetical protein POPTR_0001s31990g [Populus trichocarpa]
Pca01G029440.1	Potri.001G313000	—	AT1G22360	sp|F8WKW1|UGT2_GARJA	Molecular Function: UDP-glycosyltransferase activity (GO:0008194);; Cellular Component: intracellular membrane-bounded organelle (GO:0043231);; Molecular Function: quercetin 3-O-glucosyltransferase activity (GO:0080043);; Molecular Function: quercetin 7-O-glucosyltransferase activity (GO:0080044);;	K22706|3.1e-180|pmum:103319663|K22706 (R)-mandelonitrile beta-glucosyltransferase [EC:2.4.1.354] | (RefSeq) 7-deoxyloganetin glucosyltransferase-like	hypothetical protein POPTR_0001s32000g [Populus trichocarpa]
Pca01G029930.1	Potri.001G319000	POPTR_0014s15460.1	AT3G23900	—	Molecular Function: RNA binding (GO:0003723);;	--	PREDICTED: serine/arginine repetitive matrix protein 5-like [Populus euphratica]
Pca01G029940.1	Potri.001G319100	POPTR_0002s21480.1	AT4G13830	sp|Q9SDN0|DNJ20_ARATH	Cellular Component: chloroplast (GO:0009507);; Biological Process: chaperone-mediated protein folding (GO:0061077);;	K03686|2.4e-08|pavi:110745354|K03686 molecular chaperone DnaJ | (RefSeq) uncharacterized protein LOC110745354	heat shock protein DnaJ [Populus trichocarpa]
Pca01G029950.1	Potri.001G319200	POPTR_0002s23810.1	AT4G13840	sp|Q9SVM9|CER26_ARATH	Molecular Function: transferase activity, transferring acyl groups other than amino-acyl groups (GO:0016747);;	K13065|1.9e-19|gab:108458265|K13065 shikimate O-hydroxycinnamoyltransferase [EC:2.3.1.133] | (RefSeq) shikimate O-hydroxycinnamoyltransferase-like isoform X1	PREDICTED: protein ECERIFERUM 26-like [Populus euphratica]
Pca01G029960.1	Potri.001G319500	—	AT5G43490	—	--	--	PREDICTED: glutamic acid-rich protein-like [Populus euphratica]
Pca01G029970.1	Potri.001G319600	POPTR_0002s23830.1	AT5G43490	—	--	--	PREDICTED: glutamic acid-rich protein-like [Populus euphratica]
Pca01G029980.1	Potri.001G319800	POPTR_0002s23840.1	AT4G13850	sp|Q9SVM8|RBG2_ARATH	Molecular Function: RNA binding (GO:0003723);; Molecular Function: mRNA binding (GO:0003729);; Cellular Component: mitochondrion (GO:0005739);; Biological Process: mRNA processing (GO:0006397);; Biological Process: regulation of RNA metabolic process (GO:0051252);; Cellular Component: ribonucleoprotein complex (GO:1990904);;	K12741|6.0e-33|nnu:104597946|K12741 heterogeneous nuclear ribonucleoprotein A1/A3 | (RefSeq) glycine-rich RNA-binding protein 3, mitochondrial-like	hypothetical protein POPTR_0323s00210g [Populus trichocarpa]
Pca01G029990.1	Potri.001G319900	POPTR_0002s23850.1	AT4G13850	sp|Q9SVM8|RBG2_ARATH	Molecular Function: RNA binding (GO:0003723);;	K12741|6.8e-30|peq:110031952|K12741 heterogeneous nuclear ribonucleoprotein A1/A3 | (RefSeq) glycine-rich RNA-binding protein 3, mitochondrial-like	hypothetical protein POPTR_0323s00200g [Populus trichocarpa]
Pca01G030000.1	Potri.001G320000	POPTR_0002s23860.1	AT3G23820	sp|Q9LIS3|GAE6_ARATH	Molecular Function: catalytic activity (GO:0003824);; Cellular Component: integral component of membrane (GO:0016021);;	K08679|6.6e-265|pop:7495839|K08679 UDP-glucuronate 4-epimerase [EC:5.1.3.6] | (RefSeq) UDP-glucuronate 4-epimerase 6	UDP-D-GLUCURONATE 4-EPIMERASE 6 family protein [Populus trichocarpa]
Pca01G030010.1	Potri.001G320201	POPTR_0002s23870.1	—	sp|Q84LH3|WEX_ARATH	Molecular Function: nucleic acid binding (GO:0003676);;	K22807|1.1e-47|pop:18107097|K22807 werner syndrome-like exonuclease [EC:3.1.11.-] | (RefSeq) Werner Syndrome-like exonuclease	PREDICTED: Werner Syndrome-like exonuclease [Populus euphratica]
Pca01G030040.1	Potri.001G320300	POPTR_0002s23880.1	AT2G31970	sp|Q9SL02|RAD50_ARATH	Biological Process: telomere maintenance via recombination (GO:0000722);; Cellular Component: nuclear chromosome, telomeric region (GO:0000784);; Cellular Component: nuclear chromatin (GO:0000790);; Cellular Component: condensed nuclear chromosome (GO:0000794);; Molecular Function: double-stranded telomeric DNA binding (GO:0003691);; Molecular Function: adenylate kinase activity (GO:0004017);; Ce…	K10866|0.0e+00|pop:7495838|K10866 DNA repair protein RAD50 [EC:3.6.-.-] | (RefSeq) DNA repair protein RAD50	DNA repair-recombination family protein [Populus trichocarpa]
Pca17G005670.1	Potri.001G327500	POPTR_0014s14090.1	AT5G14090	sp|Q5XV40|LAZY1_ARATH	Biological Process: gravitropism (GO:0009630);; Biological Process: regulation of auxin polar transport (GO:2000012);;	--	PREDICTED: uncharacterized protein LOC105108372 isoform X1 [Populus euphratica]
Pca01G031820.1	Potri.001G339900	POPTR_0002s23910.1	AT3G03420	sp|P0CQ26|ATP23_CRYNJ	Molecular Function: metalloendopeptidase activity (GO:0004222);; Cellular Component: extrinsic component of mitochondrial inner membrane (GO:0031314);; Biological Process: mitochondrial proton-transporting ATP synthase complex assembly (GO:0033615);; Biological Process: mitochondrial protein processing (GO:0034982);; Molecular Function: metal ion binding (GO:0046872);;	K18156|2.2e-110|pop:7467672|K18156 mitochondrial inner membrane protease ATP23 [EC:3.4.24.-] | (RefSeq) mitochondrial inner membrane protease ATP23 isoform X1	Ku70-binding family protein [Populus trichocarpa]
Pca01G031830.1	Potri.001G340000	POPTR_0002s23920.1	AT5G14390	sp|Q5ZJ01|AB17B_CHICK	--	K01076|1.1e-217|pop:7467671|K01076 abhydrolase domain-containing protein 17 [EC:3.1.2.22] | (RefSeq) alpha/beta hydrolase domain-containing protein 17B	hypothetical protein POPTR_0001s35920g [Populus trichocarpa]
Pca01G031840.1	Potri.001G340100	POPTR_0002s23930.1	—	—	Biological Process: mRNA processing (GO:0006397);;	--	hypothetical protein POPTR_0001s35910g [Populus trichocarpa]
Pca01G031850.1	Potri.001G340200	POPTR_0002s23930.1	AT3G01680	sp|Q9SS87|SEOB_ARATH	Biological Process: phloem development (GO:0010088);;	K17609|2.8e-07|cmo:103498641|K17609 nucleoredoxin [EC:1.8.1.8] | (RefSeq) PDI2; probable nucleoredoxin 1	hypothetical protein POPTR_0001s35900g [Populus trichocarpa]
Pca01G031890.1	Potri.001G340300	—	AT3G01680	sp|Q9SS87|SEOB_ARATH	Biological Process: phloem development (GO:0010088);;	K17609|5.2e-06|atr:18427500|K17609 nucleoredoxin [EC:1.8.1.8] | (RefSeq) uncharacterized protein LOC18427500	hypothetical protein POPTR_0001s35880g [Populus trichocarpa]
Pca01G031900.1	Potri.001G340400	POPTR_0002s26170.1	AT3G01680	sp|Q9SS87|SEOB_ARATH	Biological Process: phloem development (GO:0010088);;	K17609|3.6e-07|atr:18427500|K17609 nucleoredoxin [EC:1.8.1.8] | (RefSeq) uncharacterized protein LOC18427500	hypothetical protein POPTR_0001s35870g [Populus trichocarpa]
Pca01G031920.1	Potri.001G340400	—	AT3G01680	sp|Q9SS87|SEOB_ARATH	Biological Process: phloem development (GO:0010088);;	K17609|8.1e-07|cmo:103498641|K17609 nucleoredoxin [EC:1.8.1.8] | (RefSeq) PDI2; probable nucleoredoxin 1	hypothetical protein POPTR_0001s35870g [Populus trichocarpa]
Pca01G032100.1	Potri.001G342300	POPTR_0002s26280.1	AT5G14430	sp|Q8VZV7|PMT9_ARATH	Cellular Component: cytoplasm (GO:0005737);; Cellular Component: endosome (GO:0005768);; Cellular Component: Golgi apparatus (GO:0005794);; Cellular Component: trans-Golgi network (GO:0005802);; Molecular Function: methyltransferase activity (GO:0008168);; Cellular Component: integral component of membrane (GO:0016021);; Biological Process: methylation (GO:0032259);;	K23872|1.3e-127|vra:106753012|K23872 putative homogalacturonan methyltransferase [EC:2.1.1.-] | (RefSeq) probable methyltransferase PMT13	hypothetical protein POPTR_0001s35650g [Populus trichocarpa]
Pca01G032110.1	Potri.001G342400	POPTR_0002s26290.1	AT5G40570	—	--	K11649|1.6e-50|ats:109741098|K11649 SWI/SNF related-matrix-associated actin-dependent regulator of chromatin subfamily C | (RefSeq) LOC109741098; SWI/SNF complex subunit SWI3A-like	hypothetical protein POPTR_0001s35640g [Populus trichocarpa]
Pca01G032120.1	Potri.001G342500	POPTR_0002s26290.1	AT4G15000	sp|P51419|RL273_ARATH	Molecular Function: structural constituent of ribosome (GO:0003735);; Biological Process: translation (GO:0006412);; Cellular Component: cytosolic large ribosomal subunit (GO:0022625);;	K02901|9.8e-65|pop:7462305|K02901 large subunit ribosomal protein L27e | (RefSeq) 60S ribosomal protein L27-3	60S ribosomal protein L27 [Populus trichocarpa]
Pca01G032130.1	Potri.001G342600	POPTR_0002s26310.1	AT5G14450	sp|Q9LY84|GDL76_ARATH	Cellular Component: plant-type cell wall (GO:0009505);; Cellular Component: plasmodesma (GO:0009506);; Molecular Function: hydrolase activity, acting on ester bonds (GO:0016788);;	K01206|2.5e-100|thj:104825554|K01206 alpha-L-fucosidase [EC:3.2.1.51] | (RefSeq) alpha-L-fucosidase 3	hypothetical protein POPTR_0001s35620g [Populus trichocarpa]
Pca01G032140.1	Potri.001G342700	POPTR_0002s26310.1	AT3G27460	sp|Q8RXY6|SG29A_ARATH	Cellular Component: SAGA complex (GO:0000124);; Cellular Component: Ada2/Gcn5/Ada3 transcription activator complex (GO:0005671);; Molecular Function: methylated histone binding (GO:0035064);; Biological Process: histone H3 acetylation (GO:0043966);;	K11364|1.6e-146|pop:7487883|K11364 SAGA-associated factor 29 | (RefSeq) SAGA-associated factor 29 homolog A	PREDICTED: uncharacterized protein LOC105109940 isoform X1 [Populus euphratica]
Pca01G032150.1	Potri.001G342800	POPTR_0002s26310.1	AT4G13010	sp|Q9SV68|QORH_ARATH	Molecular Function: oxidoreductase activity (GO:0016491);;	K00224|5.4e-184|pop:18095327|K00224 chloroplastic oxoene reductase [EC:1.3.1.-] | (RefSeq) chloroplast envelope quinone oxidoreductase homolog	hypothetical protein POPTR_0001s35600g [Populus trichocarpa]
Pca01G032180.1	Potri.001G343100	POPTR_0002s26320.1	AT5G14460	sp|Q9RB36|TRUB_FLAJ1	Molecular Function: RNA binding (GO:0003723);; Cellular Component: mitochondrion (GO:0005739);; Biological Process: tRNA modification (GO:0006400);; Molecular Function: pseudouridine synthase activity (GO:0009982);; Biological Process: mRNA pseudouridine synthesis (GO:1990481);;	K03177|6.4e-304|pop:18095326|K03177 tRNA pseudouridine55 synthase [EC:5.4.99.25] | (RefSeq) uncharacterized protein LOC18095326	PREDICTED: uncharacterized protein LOC105109943 [Populus euphratica]
Pca01G032190.1	Potri.001G343200	POPTR_0002s26330.1	AT3G27520	—	--	--	hypothetical protein POPTR_0001s35550g [Populus trichocarpa]
Pca01G032200.1	Potri.001G343400	POPTR_0002s26350.1	AT3G01640	sp|Q93ZC9|GLAK1_ARATH	Molecular Function: ATP binding (GO:0005524);; Cellular Component: cytosol (GO:0005829);;	K16190|1.0e-207|pop:7467648|K16190 glucuronokinase [EC:2.7.1.43] | (RefSeq) glucuronokinase 1	GHMP kinase-related family protein [Populus trichocarpa]
Pca01G032210.1	Potri.001G343500	POPTR_0002s26360.1	AT3G27530	sp|B0F9L4|GOGC6_ARATH	Cellular Component: Golgi membrane (GO:0000139);; Cellular Component: endoplasmic reticulum (GO:0005783);; Cellular Component: Golgi stack (GO:0005795);; Biological Process: intracellular protein transport (GO:0006886);; Biological Process: endoplasmic reticulum to Golgi vesicle-mediated transport (GO:0006888);; Cellular Component: ER to Golgi transport vesicle membrane (GO:0012507);; Biological …	K20361|2.3e-35|qsu:112002386|K20361 intracellular protein transport protein USO1 | (RefSeq) intracellular protein transport protein USO1-like	vesicle tethering family protein [Populus trichocarpa]
Pca01G032220.1	Potri.001G343600	POPTR_0002s26370.1	AT3G27540	sp|Q02527|MGAT3_RAT	Molecular Function: beta-1,4-mannosylglycoprotein 4-beta-N-acetylglucosaminyltransferase activity (GO:0003830);; Biological Process: N-acetylglucosamine metabolic process (GO:0006044);; Biological Process: protein N-linked glycosylation (GO:0006487);; Cellular Component: membrane (GO:0016020);; Molecular Function: transferase activity, transferring glycosyl groups (GO:0016757);;	K00737|1.1e-231|pop:18095324|K00737 beta-1,4-mannosyl-glycoprotein beta-1,4-N-acetylglucosaminyltransferase [EC:2.4.1.144] | (RefSeq) uncharacterized protein LOC18095324 isoform X2	hypothetical protein POPTR_0001s35510g [Populus trichocarpa]
Pca08G018570.1	Potri.001G357400	POPTR_0002s26380.1	—	—	Molecular Function: protein dimerization activity (GO:0046983);;	K21437|1.3e-10|ccav:112523844|K21437 ankyrin repeat domain-containing protein 13 | (RefSeq) uncharacterized protein LOC112523844	hypothetical protein POPTR_0019s06065g [Populus trichocarpa]
Pca01G033860.1	Potri.001G361600	POPTR_0002s26400.1	AT4G26640	sp|Q93WV0|WRK20_ARATH	Molecular Function: DNA-binding transcription factor activity (GO:0003700);; Cellular Component: nucleus (GO:0005634);; Molecular Function: sequence-specific DNA binding (GO:0043565);;	K18834|3.9e-89|vvi:100256306|K18834 WRKY transcription factor 1 | (RefSeq) WRKY transcription factor 1	WRKY-like drought-induced family protein [Populus trichocarpa]
Pca01G033870.1	Potri.001G361700	POPTR_0002s26430.1	AT1G50600	sp|Q8H125|SCL5_ARATH	Molecular Function: molecular_function (GO:0003674);; Molecular Function: nucleic acid binding (GO:0003676);; Molecular Function: DNA binding (GO:0003677);; Molecular Function: DNA-binding transcription factor activity (GO:0003700);; Molecular Function: binding (GO:0005488);; Cellular Component: cellular_component (GO:0005575);; Cellular Component: intracellular (GO:0005622);; Cellular Component:…	K14494|4.1e-64|adu:107457897|K14494 DELLA protein | (RefSeq) DELLA protein GAI	hypothetical protein POPTR_0001s37270g [Populus trichocarpa]
Pca01G033880.1	Potri.001G361800	POPTR_0002s26640.1	AT5G55580	sp|Q9FM80|MTEF9_ARATH	Molecular Function: double-stranded DNA binding (GO:0003690);; Biological Process: regulation of transcription, DNA-templated (GO:0006355);; Biological Process: developmental process (GO:0032502);;	K15032|3.4e-230|pop:7485086|K15032 mTERF domain-containing protein, mitochondrial | (RefSeq) transcription termination factor MTERF9, chloroplastic isoform X2	hypothetical protein POPTR_0001s37280g [Populus trichocarpa]
Pca01G033890.1	Potri.001G361900	POPTR_0002s26650.1	AT4G37190	sp|Q2YDW2|MSTO1_MOUSE	--	--	hypothetical protein POPTR_0001s37290g [Populus trichocarpa]
Pca01G033900.1	Potri.001G362000	POPTR_0003s00430.1	AT4G16447	—	--	--	hypothetical protein POPTR_0001s37300g [Populus trichocarpa]
Pca01G033910.1	Potri.001G362100	POPTR_0003s00440.1	AT1G55930	sp|Q84R21|Y1559_ARATH	Cellular Component: integral component of membrane (GO:0016021);; Molecular Function: flavin adenine dinucleotide binding (GO:0050660);;	K06189|2.5e-18|ghi:107943677|K06189 magnesium and cobalt transporter | (RefSeq) magnesium and cobalt efflux protein CorC-like	PREDICTED: putative DUF21 domain-containing protein At3g13070, chloroplastic isoform X1 [Populus euphratica]
Pca01G033920.1	Potri.001G362200	POPTR_0006s18940.1	AT3G13080	sp|Q9LK64|AB3C_ARATH	Molecular Function: ATP binding (GO:0005524);; Cellular Component: integral component of membrane (GO:0016021);; Molecular Function: ATPase activity (GO:0016887);; Molecular Function: ATPase-coupled transmembrane transporter activity (GO:0042626);;	K05666|0.0e+00|mesc:110610975|K05666 ATP-binding cassette, subfamily C (CFTR/MRP), member 2 | (RefSeq) ABC transporter C family member 3-like	hypothetical protein POPTR_0001s37330g, partial [Populus trichocarpa]
Pca01G033930.1	Potri.001G362300	POPTR_0003s02370.1	AT3G13080	sp|Q9LK64|AB3C_ARATH	Molecular Function: ATP binding (GO:0005524);; Biological Process: protein N-linked glycosylation (GO:0006487);; Biological Process: lipid biosynthetic process (GO:0008610);; Molecular Function: ATPase activity (GO:0016887);; Cellular Component: integral component of endoplasmic reticulum membrane (GO:0030176);; Molecular Function: ATPase-coupled transmembrane transporter activity (GO:0042626);; …	K05666|0.0e+00|hbr:110665222|K05666 ATP-binding cassette, subfamily C (CFTR/MRP), member 2 | (RefSeq) ABC transporter C family member 3-like	ABC transporter family protein [Populus trichocarpa]
Pca01G033970.1	Potri.001G363100	POPTR_0003s02360.1	AT3G26300	sp|A6YIH8|C7D55_HYOMU	Molecular Function: iron ion binding (GO:0005506);; Cellular Component: membrane (GO:0016020);; Cellular Component: integral component of membrane (GO:0016021);; Molecular Function: oxidoreductase activity, acting on paired donors, with incorporation or reduction of molecular oxygen, NAD(P)H as one donor, and incorporation of one atom of oxygen (GO:0016709);; Molecular Function: heme binding (GO:…	K23806|7.1e-164|vvi:100246293|K23806 alpha-guaiene 2-oxidase | (RefSeq) premnaspirodiene oxygenase-like	hypothetical protein POPTR_0001s36440g [Populus trichocarpa]
Pca01G033980.1	Potri.001G365100	POPTR_0003s02350.1	AT3G26300	sp|A0A0N9HT29|C71BE_SINHE	Molecular Function: iron ion binding (GO:0005506);; Cellular Component: membrane (GO:0016020);; Cellular Component: integral component of membrane (GO:0016021);; Molecular Function: oxidoreductase activity, acting on paired donors, with incorporation or reduction of molecular oxygen, NAD(P)H as one donor, and incorporation of one atom of oxygen (GO:0016709);; Molecular Function: heme binding (GO:…	K23806|1.1e-172|vvi:100246293|K23806 alpha-guaiene 2-oxidase | (RefSeq) premnaspirodiene oxygenase-like	hypothetical protein POPTR_0001s37380g [Populus trichocarpa]
Pca01G035870.1	Potri.001G385200	POPTR_0001s21170.1	AT3G14840	sp|C0LGN2|Y3148_ARATH	Molecular Function: protein kinase activity (GO:0004672);; Molecular Function: ATP binding (GO:0005524);; Cellular Component: integral component of membrane (GO:0016021);;	K13418|1.1e-49|egu:105041665|K13418 somatic embryogenesis receptor kinase 1 [EC:2.7.10.1 2.7.11.1] | (RefSeq) somatic embryogenesis receptor kinase 1	PREDICTED: probable leucine-rich repeat receptor-like serine/threonine-protein kinase At3g14840 [Populus euphratica]
Pca01G035850.1	Potri.001G385300	POPTR_0003s02330.1	AT1G53440	sp|C0LGG8|Y5343_ARATH	Molecular Function: protein serine/threonine kinase activity (GO:0004674);; Molecular Function: ATP binding (GO:0005524);; Cellular Component: plasma membrane (GO:0005886);; Cellular Component: integral component of membrane (GO:0016021);; Biological Process: protein autophosphorylation (GO:0046777);;	K20718|5.7e-83|ppp:112274326|K20718 LRR receptor-like serine/threonine-protein kinase ERECTA [EC:2.7.11.1] | (RefSeq) LRR receptor-like serine/threonine-protein kinase ERL1 isoform X1	PREDICTED: probable LRR receptor-like serine/threonine-protein kinase At1g53440 [Populus euphratica]
Pca01G035860.1	Potri.001G385400	POPTR_0003s02110.1	AT1G53430	sp|C0LGG8|Y5343_ARATH	Molecular Function: protein serine/threonine kinase activity (GO:0004674);; Molecular Function: ATP binding (GO:0005524);; Cellular Component: plasma membrane (GO:0005886);; Cellular Component: integral component of membrane (GO:0016021);; Biological Process: protein autophosphorylation (GO:0046777);;	K13415|6.5e-86|qsu:111991472|K13415 protein brassinosteroid insensitive 1 [EC:2.7.10.1 2.7.11.1] | (RefSeq) protein BRASSINOSTEROID INSENSITIVE 1	PREDICTED: probable LRR receptor-like serine/threonine-protein kinase At1g53430 [Populus euphratica]
Pca01G035880.1	Potri.001G385900	POPTR_0003s02110.1	AT1G53430	sp|C0LGG9|Y5344_ARATH	Molecular Function: protein kinase activity (GO:0004672);; Molecular Function: ATP binding (GO:0005524);; Cellular Component: integral component of membrane (GO:0016021);;	K20718|2.8e-87|ppp:112274326|K20718 LRR receptor-like serine/threonine-protein kinase ERECTA [EC:2.7.11.1] | (RefSeq) LRR receptor-like serine/threonine-protein kinase ERL1 isoform X1	hypothetical protein POPTR_0001s39450g [Populus trichocarpa]
Pca01G035890.1	Potri.001G386500	POPTR_0003s01390.1	AT1G53440	sp|C0LGG8|Y5343_ARATH	Molecular Function: protein kinase activity (GO:0004672);; Molecular Function: ATP binding (GO:0005524);; Cellular Component: integral component of membrane (GO:0016021);;	K13418|1.8e-70|cmax:111479323|K13418 somatic embryogenesis receptor kinase 1 [EC:2.7.10.1 2.7.11.1] | (RefSeq) somatic embryogenesis receptor kinase 2-like	PREDICTED: probable LRR receptor-like serine/threonine-protein kinase At1g53430 [Populus euphratica]
Pca01G036000.1	Potri.001G387900	POPTR_0003s01410.1	—	sp|P43309|PPO_MALDO	Molecular Function: catechol oxidase activity (GO:0004097);; Molecular Function: monophenol monooxygenase activity (GO:0004503);; Biological Process: pigment biosynthetic process (GO:0046148);; Molecular Function: metal ion binding (GO:0046872);;	K00422|0.0e+00|pop:18095455|K00422 polyphenol oxidase [EC:1.10.3.1] | (RefSeq) polyphenol oxidase, chloroplastic	hypothetical protein POPTR_0001s39630g [Populus trichocarpa]
Pca01G036010.1	Potri.001G387900	POPTR_0003s01410.1	—	sp|P43309|PPO_MALDO	Molecular Function: catechol oxidase activity (GO:0004097);; Molecular Function: monophenol monooxygenase activity (GO:0004503);; Biological Process: pigment biosynthetic process (GO:0046148);; Molecular Function: metal ion binding (GO:0046872);;	K00422|0.0e+00|pop:18095455|K00422 polyphenol oxidase [EC:1.10.3.1] | (RefSeq) polyphenol oxidase, chloroplastic	hypothetical protein POPTR_0001s39630g [Populus trichocarpa]
Pca01G036030.1	Potri.001G388200	POPTR_0003s01410.1	—	sp|P43309|PPO_MALDO	Molecular Function: catechol oxidase activity (GO:0004097);; Biological Process: pigment biosynthetic process (GO:0046148);; Molecular Function: metal ion binding (GO:0046872);;	K00422|0.0e+00|pop:18095458|K00422 polyphenol oxidase [EC:1.10.3.1] | (RefSeq) polyphenol oxidase, chloroplastic	hypothetical protein POPTR_0001s39660g [Populus trichocarpa]
Pca01G036300.1	Potri.001G391100	POPTR_0003s01410.1	AT4G13010	sp|Q9SV68|QORH_ARATH	Molecular Function: oxidoreductase activity (GO:0016491);;	K00224|1.1e-160|pop:18095489|K00224 chloroplastic oxoene reductase [EC:1.3.1.-] | (RefSeq) chloroplast envelope quinone oxidoreductase homolog	PREDICTED: putative quinone-oxidoreductase homolog, chloroplastic [Populus euphratica]
Pca01G036310.1	Potri.001G391200	POPTR_0003s01420.1	AT1G78860	sp|Q39688|EP1G_DAUCA	Cellular Component: cellular_component (GO:0005575);; Cellular Component: extracellular region (GO:0005576);; Cellular Component: cell wall (GO:0005618);; Cellular Component: intracellular (GO:0005622);; Cellular Component: obsolete cell (GO:0005623);; Cellular Component: cytoplasm (GO:0005737);; Cellular Component: vacuole (GO:0005773);; Cellular Component: vacuolar membrane (GO:0005774);; Cellu…	K03327|2.7e-12|cic:CICLE_v10018703mg|K03327 multidrug resistance protein, MATE family | (RefSeq) hypothetical protein	hypothetical protein POPTR_0001s40180g [Populus trichocarpa]
Pca01G036320.1	Potri.001G391300	POPTR_0003s01430.1	AT1G78860	sp|Q9ZVA5|EP1L4_ARATH	Cellular Component: cellular_component (GO:0005575);; Cellular Component: extracellular region (GO:0005576);; Cellular Component: cell wall (GO:0005618);; Cellular Component: intracellular (GO:0005622);; Cellular Component: obsolete cell (GO:0005623);; Cellular Component: cytoplasm (GO:0005737);; Cellular Component: vacuole (GO:0005773);; Cellular Component: vacuolar membrane (GO:0005774);; Cellu…	K13420|4.1e-14|mesc:110601988|K13420 LRR receptor-like serine/threonine-protein kinase FLS2 [EC:2.7.11.1] | (RefSeq) LRR receptor-like serine/threonine-protein kinase FLS2	PREDICTED: epidermis-specific secreted glycoprotein EP1-like [Populus euphratica]
Pca01G036330.1	Potri.001G391400	POPTR_0003s01440.1	AT1G31860	sp|O82768|HIS2_ARATH	Biological Process: histidine biosynthetic process (GO:0000105);; Molecular Function: phosphoribosyl-AMP cyclohydrolase activity (GO:0004635);; Molecular Function: phosphoribosyl-ATP diphosphatase activity (GO:0004636);;	K11755|1.6e-152|pop:18095493|K11755 phosphoribosyl-AMP cyclohydrolase / phosphoribosyl-ATP pyrophosphohydrolase [EC:3.5.4.19 3.6.1.31] | (RefSeq) histidine biosynthesis bifunctional protein hisIE, chloroplastic isoform X1	Histidine biosynthesis bifunctional protein hisIE [Populus trichocarpa]
Pca01G036340.1	Potri.001G391900	POPTR_0133s00270.1	AT3G14940	sp|Q02909|CAPP1_SOYBN	Cellular Component: cytosol (GO:0005829);; Biological Process: tricarboxylic acid cycle (GO:0006099);; Molecular Function: phosphoenolpyruvate carboxylase activity (GO:0008964);; Cellular Component: chloroplast (GO:0009507);; Biological Process: carbon fixation (GO:0015977);; Cellular Component: apoplast (GO:0048046);; Biological Process: leaf development (GO:0048366);;	K01595|0.0e+00|pop:18095497|K01595 phosphoenolpyruvate carboxylase [EC:4.1.1.31] | (RefSeq) phosphoenolpyruvate carboxylase, housekeeping isozyme	phosphoenolpyruvate carboxylase family protein [Populus trichocarpa]
Pca01G036350.1	Potri.001G392000	POPTR_0003s01450.1	AT1G16900	—	Molecular Function: alpha-1,2-mannosyltransferase activity (GO:0000026);; Molecular Function: mannosyltransferase activity (GO:0000030);; Molecular Function: molecular_function (GO:0003674);; Molecular Function: catalytic activity (GO:0003824);; Molecular Function: glycolipid mannosyltransferase activity (GO:0004376);; Molecular Function: GDP-Man:Man3GlcNAc2-PP-Dol alpha-1,2-mannosyltransferase a…	K03846|2.6e-12|nnu:104611597|K03846 alpha-1,2-mannosyltransferase [EC:2.4.1.259 2.4.1.261] | (RefSeq) dol-P-Man:Man(6)GlcNAc(2)-PP-Dol alpha-1,2-mannosyltransferase	curculin-like lectin family protein [Populus trichocarpa]
Pca01G036690.1	Potri.001G395700	POPTR_0133s00260.1	AT5G39080	sp|Q940Z5|PMAT1_ARATH	Molecular Function: transferase activity, transferring acyl groups other than amino-acyl groups (GO:0016747);;	K13264|9.9e-78|lja:Lj2g3v1090790.1|K13264 isoflavone 7-O-glucoside-6''-O-malonyltransferase [EC:2.3.1.115] | (RefSeq) Lj2g3v1090790.1; -	hypothetical protein POPTR_0001s40600g [Populus trichocarpa]
Pca01G036700.1	Potri.001G395700	POPTR_0003s01490.1	AT5G39080	sp|Q940Z5|PMAT1_ARATH	Molecular Function: transferase activity, transferring acyl groups other than amino-acyl groups (GO:0016747);;	K13264|8.0e-74|mtr:MTR_6g015315|K13264 isoflavone 7-O-glucoside-6''-O-malonyltransferase [EC:2.3.1.115] | (RefSeq) malonyl-CoA:isoflavone 7-O-glucoside malonyltransferase	hypothetical protein POPTR_0001s40600g [Populus trichocarpa]
Pca01G036960.1	Potri.001G398900	POPTR_0003s01500.1	AT5G53860	—	Cellular Component: chloroplast (GO:0009507);;	K14012|1.3e-08|lsv:111912352|K14012 UBX domain-containing protein 1 | (RefSeq) plant UBX domain-containing protein 5-like	PREDICTED: uncharacterized protein LOC105139158 [Populus euphratica]
Pca01G036970.1	Potri.001G399000	POPTR_0001s21680.1	AT5G53850	sp|B9N1F9|MTBC_POPTR	Molecular Function: magnesium ion binding (GO:0000287);; Cellular Component: cytoplasm (GO:0005737);; Molecular Function: zinc ion binding (GO:0008270);; Biological Process: L-methionine salvage from S-adenosylmethionine (GO:0019284);; Biological Process: L-methionine salvage from methylthioadenosine (GO:0019509);; Molecular Function: 2,3-diketo-5-methylthiopentyl-1-phosphate enolase activity (GO…	K16054|1.3e-301|pop:18095573|K16054 methylthioribulose 1-phosphate dehydratase / enolase-phosphatase E1 [EC:4.2.1.109 3.1.3.77] | (RefSeq) probable bifunctional methylthioribulose-1-phosphate dehydratase/enolase-phosphatase E1	hypothetical protein POPTR_0001s40980g [Populus trichocarpa]
Pca01G036980.1	Potri.001G399100	POPTR_0004s01140.1	AT1G28280	sp|Q5M750|VQ4_ARATH	--	--	hypothetical protein POPTR_0001s40990g [Populus trichocarpa]
Pca01G036990.1	Potri.001G399200	POPTR_0003s02400.1	AT1G53130	sp|Q9LNN7|GRI_ARATH	Biological Process: reproduction (GO:0000003);; Biological Process: response to reactive oxygen species (GO:0000302);; Biological Process: response to acid chemical (GO:0001101);; Biological Process: developmental process involved in reproduction (GO:0003006);; Cellular Component: cellular_component (GO:0005575);; Cellular Component: extracellular region (GO:0005576);; Cellular Component: extrace…	K01728|1.2e-13|rcu:8277989|K01728 pectate lyase [EC:4.2.2.2] | (RefSeq) probable pectate lyase 16	hypothetical protein POPTR_0001s41000g [Populus trichocarpa]
Pca01G037000.1	Potri.001G399400	POPTR_0001s20770.1	AT4G27500	sp|O23144|PPI1_ARATH	Cellular Component: endoplasmic reticulum (GO:0005783);; Cellular Component: plasma membrane (GO:0005886);; Biological Process: regulation of proton transport (GO:0010155);; Cellular Component: integral component of membrane (GO:0016021);;	--	PREDICTED: proton pump-interactor 1 [Populus euphratica]
Pca01G037940.1	Potri.001G408300	POPTR_0003s02420.1	AT4G10265	—	--	--	hypothetical protein POPTR_0001s41880g [Populus trichocarpa]
Pca01G037950.1	Potri.001G408400	POPTR_0046s00370.1	AT4G10265	—	--	--	hypothetical protein POPTR_0001s41890g [Populus trichocarpa]
Pca01G037960.1	Potri.001G408500	POPTR_0046s00370.1	AT2G20900	sp|Q7XQT2|DGK1_ORYSJ	Molecular Function: NAD+ kinase activity (GO:0003951);; Molecular Function: diacylglycerol kinase activity (GO:0004143);; Molecular Function: ATP binding (GO:0005524);; Biological Process: defense response (GO:0006952);; Biological Process: protein kinase C-activating G protein-coupled receptor signaling pathway (GO:0007205);;	K00901|6.8e-306|pop:18095665|K00901 diacylglycerol kinase (ATP) [EC:2.7.1.107] | (RefSeq) diacylglycerol kinase 5 isoform X1	hypothetical protein POPTR_0001s41900g [Populus trichocarpa]
Pca01G037840.1	Potri.001G408700	POPTR_0003s04140.1	AT4G21440	sp|Q9LDR8|MY102_ARATH	Molecular Function: transcription regulatory region sequence-specific DNA binding (GO:0000976);; Molecular Function: DNA-binding transcription factor activity (GO:0003700);; Cellular Component: nucleus (GO:0005634);; Biological Process: cell differentiation (GO:0030154);; Molecular Function: sequence-specific DNA binding (GO:0043565);;	K09422|2.1e-202|pop:18095667|K09422 transcription factor MYB, plant | (RefSeq) transcription factor MYB41	putative MYB transcription factor family protein [Populus trichocarpa]
Pca01G037990.1	Potri.001G408700	POPTR_0003s03960.1	AT4G21440	sp|Q9LDR8|MY102_ARATH	Molecular Function: transcription regulatory region sequence-specific DNA binding (GO:0000976);; Molecular Function: DNA-binding transcription factor activity (GO:0003700);; Cellular Component: nucleus (GO:0005634);; Biological Process: cell differentiation (GO:0030154);; Molecular Function: sequence-specific DNA binding (GO:0043565);;	K09422|2.1e-202|pop:18095667|K09422 transcription factor MYB, plant | (RefSeq) transcription factor MYB41	putative MYB transcription factor family protein [Populus trichocarpa]
Pca01G038010.1	Potri.001G408700	POPTR_0003s03950.1	AT4G21440	sp|Q9LDR8|MY102_ARATH	Molecular Function: transcription regulatory region sequence-specific DNA binding (GO:0000976);; Molecular Function: DNA-binding transcription factor activity (GO:0003700);; Cellular Component: nucleus (GO:0005634);; Biological Process: cell differentiation (GO:0030154);; Molecular Function: sequence-specific DNA binding (GO:0043565);;	K09422|9.4e-203|pop:18095667|K09422 transcription factor MYB, plant | (RefSeq) transcription factor MYB41	putative MYB transcription factor family protein [Populus trichocarpa]
Pca01G037830.1	Potri.001G408800	POPTR_0003s03750.1	AT3G20630	sp|Q8L6Y1|UBP14_ARATH	Molecular Function: cysteine-type endopeptidase activity (GO:0004197);; Molecular Function: thiol-dependent ubiquitin-specific protease activity (GO:0004843);; Cellular Component: nucleus (GO:0005634);; Cellular Component: cytosol (GO:0005829);; Biological Process: ubiquitin-dependent protein catabolic process (GO:0006511);; Molecular Function: zinc ion binding (GO:0008270);; Biological Process: …	K11836|0.0e+00|pop:18095668|K11836 ubiquitin carboxyl-terminal hydrolase 5/13 [EC:3.4.19.12] | (RefSeq) ubiquitin carboxyl-terminal hydrolase 14 isoform X1	PREDICTED: ubiquitin carboxyl-terminal hydrolase 14-like [Populus euphratica]
Pca01G038000.1	Potri.001G408800	POPTR_0003s03710.1	AT3G20630	sp|Q8L6Y1|UBP14_ARATH	Molecular Function: cysteine-type endopeptidase activity (GO:0004197);; Molecular Function: thiol-dependent ubiquitin-specific protease activity (GO:0004843);; Cellular Component: nucleus (GO:0005634);; Cellular Component: cytosol (GO:0005829);; Biological Process: ubiquitin-dependent protein catabolic process (GO:0006511);; Molecular Function: zinc ion binding (GO:0008270);; Biological Process: …	K11836|0.0e+00|pop:18095668|K11836 ubiquitin carboxyl-terminal hydrolase 5/13 [EC:3.4.19.12] | (RefSeq) ubiquitin carboxyl-terminal hydrolase 14 isoform X1	PREDICTED: ubiquitin carboxyl-terminal hydrolase 14-like [Populus euphratica]
Pca01G038020.1	Potri.001G408800	POPTR_0004s24070.1	AT3G20630	sp|Q8L6Y1|UBP14_ARATH	Molecular Function: cysteine-type endopeptidase activity (GO:0004197);; Molecular Function: thiol-dependent ubiquitin-specific protease activity (GO:0004843);; Cellular Component: nucleus (GO:0005634);; Cellular Component: cytosol (GO:0005829);; Biological Process: ubiquitin-dependent protein catabolic process (GO:0006511);; Molecular Function: zinc ion binding (GO:0008270);; Biological Process: …	K11836|0.0e+00|pop:18095668|K11836 ubiquitin carboxyl-terminal hydrolase 5/13 [EC:3.4.19.12] | (RefSeq) ubiquitin carboxyl-terminal hydrolase 14 isoform X1	PREDICTED: ubiquitin carboxyl-terminal hydrolase 14-like [Populus euphratica]
Pca01G037820.1	Potri.001G408900	POPTR_0003s03680.1	AT5G08240	sp|Q9FMY4|Y5316_ARATH	Cellular Component: integral component of membrane (GO:0016021);;	--	hypothetical protein POPTR_0001s41940g [Populus trichocarpa]
Pca01G038030.1	Potri.001G408900	POPTR_0004s23970.1	AT5G08240	sp|Q9FMY4|Y5316_ARATH	Cellular Component: integral component of membrane (GO:0016021);;	--	hypothetical protein POPTR_0001s41940g [Populus trichocarpa]
Pca01G037810.1	Potri.001G409000	—	—	—	Molecular Function: DNA-binding transcription factor activity (GO:0003700);;	--	hypothetical protein POPTR_0001s41950g [Populus trichocarpa]
Pca01G038040.1	Potri.001G409000	—	—	—	Molecular Function: DNA-binding transcription factor activity (GO:0003700);;	--	hypothetical protein POPTR_0001s41950g [Populus trichocarpa]
Pca01G038430.1	Potri.001G411000	POPTR_0013s10960.1	AT4G27290	sp|O81832|Y4729_ARATH	Molecular Function: protein serine/threonine kinase activity (GO:0004674);; Molecular Function: ATP binding (GO:0005524);; Cellular Component: plasma membrane (GO:0005886);; Biological Process: protein phosphorylation (GO:0006468);; Cellular Component: integral component of membrane (GO:0016021);; Biological Process: recognition of pollen (GO:0048544);;	K24104|4.6e-75|thj:104799061|K24104 GPN-loop GTPase | (RefSeq) LOW QUALITY PROTEIN: uncharacterized protein LOC104799061	PREDICTED: G-type lectin S-receptor-like serine/threonine-protein kinase At4g27290 [Populus euphratica]
Pca01G038450.1	Potri.001G411100	POPTR_0032s00230.1	AT4G27290	sp|O81905|SD18_ARATH	Molecular Function: protein serine/threonine kinase activity (GO:0004674);; Molecular Function: ATP binding (GO:0005524);; Cellular Component: plasma membrane (GO:0005886);; Biological Process: protein phosphorylation (GO:0006468);; Cellular Component: integral component of membrane (GO:0016021);; Biological Process: recognition of pollen (GO:0048544);;	K24104|1.5e-73|thj:104799061|K24104 GPN-loop GTPase | (RefSeq) LOW QUALITY PROTEIN: uncharacterized protein LOC104799061	PREDICTED: G-type lectin S-receptor-like serine/threonine-protein kinase At4g27290 [Populus euphratica]
Pca01G038420.1	Potri.001G411100	POPTR_0003s04580.1	AT4G27290	sp|O81832|Y4729_ARATH	Molecular Function: protein serine/threonine kinase activity (GO:0004674);; Molecular Function: ATP binding (GO:0005524);; Cellular Component: plasma membrane (GO:0005886);; Biological Process: protein phosphorylation (GO:0006468);; Cellular Component: integral component of membrane (GO:0016021);; Biological Process: recognition of pollen (GO:0048544);;	K24104|1.2e-75|thj:104799061|K24104 GPN-loop GTPase | (RefSeq) LOW QUALITY PROTEIN: uncharacterized protein LOC104799061	PREDICTED: G-type lectin S-receptor-like serine/threonine-protein kinase At4g27290 [Populus euphratica]
Pca01G038610.1	Potri.001G411300	POPTR_0003s04600.1	AT4G27290	sp|O81905|SD18_ARATH	Molecular Function: protein serine/threonine kinase activity (GO:0004674);; Molecular Function: ATP binding (GO:0005524);; Cellular Component: plasma membrane (GO:0005886);; Biological Process: protein phosphorylation (GO:0006468);; Cellular Component: integral component of membrane (GO:0016021);; Biological Process: recognition of pollen (GO:0048544);;	K24104|2.6e-65|thj:104799061|K24104 GPN-loop GTPase | (RefSeq) LOW QUALITY PROTEIN: uncharacterized protein LOC104799061	PREDICTED: G-type lectin S-receptor-like serine/threonine-protein kinase At4g27290 [Populus euphratica]
Pca11G011570.1	Potri.001G411300	—	AT4G27290	sp|O81905|SD18_ARATH	Molecular Function: protein serine/threonine kinase activity (GO:0004674);; Molecular Function: ATP binding (GO:0005524);; Cellular Component: plasma membrane (GO:0005886);; Biological Process: protein phosphorylation (GO:0006468);; Cellular Component: integral component of membrane (GO:0016021);; Biological Process: recognition of pollen (GO:0048544);;	K24104|4.9e-59|thj:104799061|K24104 GPN-loop GTPase | (RefSeq) LOW QUALITY PROTEIN: uncharacterized protein LOC104799061	PREDICTED: G-type lectin S-receptor-like serine/threonine-protein kinase At4g27290 [Populus euphratica]
Pca01G038410.1	Potri.001G411300	POPTR_0003s04620.1	AT4G27290	sp|O81832|Y4729_ARATH	Molecular Function: protein serine/threonine kinase activity (GO:0004674);; Molecular Function: ATP binding (GO:0005524);; Cellular Component: plasma membrane (GO:0005886);; Biological Process: protein phosphorylation (GO:0006468);; Cellular Component: integral component of membrane (GO:0016021);; Biological Process: recognition of pollen (GO:0048544);;	K24104|3.3e-81|thj:104799061|K24104 GPN-loop GTPase | (RefSeq) LOW QUALITY PROTEIN: uncharacterized protein LOC104799061	PREDICTED: G-type lectin S-receptor-like serine/threonine-protein kinase At4g27290 [Populus euphratica]
Pca01G038620.1	Potri.001G411300	POPTR_0003s04650.1	AT4G27290	sp|O81832|Y4729_ARATH	Molecular Function: protein serine/threonine kinase activity (GO:0004674);; Molecular Function: ATP binding (GO:0005524);; Cellular Component: plasma membrane (GO:0005886);; Biological Process: protein phosphorylation (GO:0006468);; Cellular Component: integral component of membrane (GO:0016021);; Biological Process: recognition of pollen (GO:0048544);;	K24104|3.3e-81|thj:104799061|K24104 GPN-loop GTPase | (RefSeq) LOW QUALITY PROTEIN: uncharacterized protein LOC104799061	PREDICTED: G-type lectin S-receptor-like serine/threonine-protein kinase At4g27290 [Populus euphratica]
Pca01G038400.1	Potri.001G411400	POPTR_0003s04660.1	AT4G27290	sp|O81832|Y4729_ARATH	Molecular Function: protein serine/threonine kinase activity (GO:0004674);; Molecular Function: ATP binding (GO:0005524);; Cellular Component: plasma membrane (GO:0005886);; Biological Process: protein phosphorylation (GO:0006468);; Cellular Component: integral component of membrane (GO:0016021);; Biological Process: recognition of pollen (GO:0048544);;	K24104|4.8e-80|thj:104799061|K24104 GPN-loop GTPase | (RefSeq) LOW QUALITY PROTEIN: uncharacterized protein LOC104799061	hypothetical protein POPTR_0001s43850g [Populus trichocarpa]
Pca01G037850.1	Potri.001G413700	POPTR_0003s04670.1	AT4G27290	sp|O81832|Y4729_ARATH	Molecular Function: protein serine/threonine kinase activity (GO:0004674);; Molecular Function: ATP binding (GO:0005524);; Cellular Component: integral component of membrane (GO:0016021);; Biological Process: recognition of pollen (GO:0048544);;	K13420|2.7e-79|mesc:110601988|K13420 LRR receptor-like serine/threonine-protein kinase FLS2 [EC:2.7.11.1] | (RefSeq) LRR receptor-like serine/threonine-protein kinase FLS2	PREDICTED: LOW QUALITY PROTEIN: uncharacterized protein LOC105109454 [Populus euphratica]
Pca01G037860.1	Potri.001G414000	POPTR_0003s04680.1	AT4G27290	sp|O81832|Y4729_ARATH	Molecular Function: protein serine/threonine kinase activity (GO:0004674);; Molecular Function: ATP binding (GO:0005524);; Cellular Component: plasma membrane (GO:0005886);; Biological Process: protein phosphorylation (GO:0006468);; Cellular Component: integral component of membrane (GO:0016021);; Biological Process: recognition of pollen (GO:0048544);;	K24104|1.0e-82|thj:104799061|K24104 GPN-loop GTPase | (RefSeq) LOW QUALITY PROTEIN: uncharacterized protein LOC104799061	hypothetical protein POPTR_0001s42040g [Populus trichocarpa]
Pca01G037880.1	Potri.001G414300	POPTR_0003s04700.1	AT4G21380	sp|O81832|Y4729_ARATH	Molecular Function: protein serine/threonine kinase activity (GO:0004674);; Molecular Function: ATP binding (GO:0005524);; Cellular Component: plasma membrane (GO:0005886);; Biological Process: protein phosphorylation (GO:0006468);; Cellular Component: integral component of membrane (GO:0016021);; Biological Process: recognition of pollen (GO:0048544);;	K24104|1.3e-82|thj:104799061|K24104 GPN-loop GTPase | (RefSeq) LOW QUALITY PROTEIN: uncharacterized protein LOC104799061	hypothetical protein POPTR_0001s42020g [Populus trichocarpa]
Pca01G038090.1	Potri.001G414300	POPTR_0003s04720.1	AT4G21380	sp|O81832|Y4729_ARATH	Molecular Function: protein serine/threonine kinase activity (GO:0004674);; Molecular Function: ATP binding (GO:0005524);; Cellular Component: plasma membrane (GO:0005886);; Biological Process: protein phosphorylation (GO:0006468);; Cellular Component: integral component of membrane (GO:0016021);; Biological Process: recognition of pollen (GO:0048544);;	K24104|8.7e-82|thj:104799061|K24104 GPN-loop GTPase | (RefSeq) LOW QUALITY PROTEIN: uncharacterized protein LOC104799061	hypothetical protein POPTR_0001s42020g [Populus trichocarpa]
Pca01G038080.1	Potri.001G414400	POPTR_0003s04730.1	AT4G03230	sp|Q9S972|SD16_ARATH	Molecular Function: protein serine/threonine kinase activity (GO:0004674);; Molecular Function: ATP binding (GO:0005524);; Cellular Component: plasma membrane (GO:0005886);; Biological Process: protein phosphorylation (GO:0006468);;	--	hypothetical protein POPTR_0001s42010g [Populus trichocarpa]
Pca01G037770.1	Potri.001G414400	POPTR_0003s04740.1	AT4G03230	sp|O81832|Y4729_ARATH	Molecular Function: protein serine/threonine kinase activity (GO:0004674);; Molecular Function: ATP binding (GO:0005524);; Cellular Component: plasma membrane (GO:0005886);; Biological Process: protein phosphorylation (GO:0006468);;	K24104|5.3e-45|thj:104799061|K24104 GPN-loop GTPase | (RefSeq) LOW QUALITY PROTEIN: uncharacterized protein LOC104799061	hypothetical protein POPTR_0001s42010g [Populus trichocarpa]
Pca01G037780.1	Potri.001G414600	POPTR_0001s19050.1	AT4G27280	sp|Q9LSQ6|PBP1_ARATH	Molecular Function: calcium ion binding (GO:0005509);;	K24345|4.6e-50|pop:7462368|K24345 calcium-binding protein KIC and related proteins | (RefSeq) calcium-binding protein PBP1	hypothetical protein POPTR_0001s41980g [Populus trichocarpa]
Pca01G038070.1	Potri.001G414600	POPTR_0003s04800.1	AT4G27280	sp|Q9LSQ6|PBP1_ARATH	Molecular Function: calcium ion binding (GO:0005509);;	K24345|1.2e-50|pop:7462368|K24345 calcium-binding protein KIC and related proteins | (RefSeq) calcium-binding protein PBP1	hypothetical protein POPTR_0001s41980g [Populus trichocarpa]
Pca01G037790.1	Potri.001G414700	POPTR_0001s18990.1	AT5G54470	—	Molecular Function: zinc ion binding (GO:0008270);;	--	hypothetical protein POPTR_0001s41970g [Populus trichocarpa]
Pca01G038060.1	Potri.001G414700	POPTR_0003s04860.1	AT5G54470	—	Molecular Function: zinc ion binding (GO:0008270);;	--	hypothetical protein POPTR_0001s41970g [Populus trichocarpa]
Pca01G037800.1	Potri.001G414800	POPTR_0003s04870.1	AT1G11360	sp|Q8VYN9|PHO32_ARATH	Biological Process: response to molecule of fungal origin (GO:0002238);; Cellular Component: cellular_component (GO:0005575);; Cellular Component: intracellular (GO:0005622);; Cellular Component: obsolete cell (GO:0005623);; Cellular Component: nucleus (GO:0005634);; Cellular Component: cytoplasm (GO:0005737);; Cellular Component: cytosol (GO:0005829);; Cellular Component: plasma membrane (GO:000…	K13945|7.8e-15|pavi:110765302|K13945 LOB domain-containing protein 29 | (RefSeq) LOB domain-containing protein 29-like	PREDICTED: probable serine/threonine-protein kinase tsuA [Populus euphratica]
Pca01G038050.1	Potri.001G414800	POPTR_0003s04990.1	AT1G11360	sp|Q8VYN9|PHO32_ARATH	Biological Process: response to molecule of fungal origin (GO:0002238);; Cellular Component: cellular_component (GO:0005575);; Cellular Component: intracellular (GO:0005622);; Cellular Component: obsolete cell (GO:0005623);; Cellular Component: nucleus (GO:0005634);; Cellular Component: cytoplasm (GO:0005737);; Cellular Component: cytosol (GO:0005829);; Cellular Component: plasma membrane (GO:000…	K13945|7.8e-15|pavi:110765302|K13945 LOB domain-containing protein 29 | (RefSeq) LOB domain-containing protein 29-like	PREDICTED: probable serine/threonine-protein kinase tsuA [Populus euphratica]
Pca01G038470.1	Potri.001G418100	POPTR_0003s05000.1	AT4G27290	sp|O81832|Y4729_ARATH	Molecular Function: protein serine/threonine kinase activity (GO:0004674);; Molecular Function: ATP binding (GO:0005524);; Cellular Component: integral component of membrane (GO:0016021);; Biological Process: recognition of pollen (GO:0048544);;	K24104|8.5e-82|thj:104799061|K24104 GPN-loop GTPase | (RefSeq) LOW QUALITY PROTEIN: uncharacterized protein LOC104799061	hypothetical protein POPTR_0001s44380g [Populus trichocarpa]
Pca01G038540.1	Potri.001G418100	POPTR_0003s05010.1	AT4G27290	sp|O81832|Y4729_ARATH	Molecular Function: protein serine/threonine kinase activity (GO:0004674);; Molecular Function: ATP binding (GO:0005524);; Cellular Component: integral component of membrane (GO:0016021);; Biological Process: recognition of pollen (GO:0048544);;	K24104|1.4e-68|thj:104799061|K24104 GPN-loop GTPase | (RefSeq) LOW QUALITY PROTEIN: uncharacterized protein LOC104799061	hypothetical protein POPTR_0001s44380g [Populus trichocarpa]
Pca01G038550.1	Potri.001G418100	POPTR_0003s05020.1	AT4G27290	sp|O81832|Y4729_ARATH	Molecular Function: protein serine/threonine kinase activity (GO:0004674);; Molecular Function: ATP binding (GO:0005524);; Cellular Component: integral component of membrane (GO:0016021);; Biological Process: recognition of pollen (GO:0048544);;	K24104|8.7e-82|thj:104799061|K24104 GPN-loop GTPase | (RefSeq) LOW QUALITY PROTEIN: uncharacterized protein LOC104799061	hypothetical protein POPTR_0001s44380g [Populus trichocarpa]
Pca01G038560.1	Potri.001G418100	POPTR_0003s05040.1	AT4G27290	sp|O81832|Y4729_ARATH	Molecular Function: protein serine/threonine kinase activity (GO:0004674);; Molecular Function: ATP binding (GO:0005524);; Cellular Component: integral component of membrane (GO:0016021);; Biological Process: recognition of pollen (GO:0048544);;	K24104|7.6e-83|thj:104799061|K24104 GPN-loop GTPase | (RefSeq) LOW QUALITY PROTEIN: uncharacterized protein LOC104799061	hypothetical protein POPTR_0001s44380g [Populus trichocarpa]
Pca01G040780.1	Potri.001G420000	POPTR_0003s05050.1	AT4G27190	sp|Q9T048|DRL27_ARATH	Molecular Function: ADP binding (GO:0043531);;	K13459|2.2e-116|vvi:100246175|K13459 disease resistance protein RPS2 | (RefSeq) probable disease resistance protein At4g27220	hypothetical protein POPTR_0001s44590g [Populus trichocarpa]
Pca15G005120.1	Potri.001G427950	POPTR_0003s05060.1	—	—	--	--	hypothetical protein POPTR_0001s32840g [Populus trichocarpa]
Pca15G005130.1	Potri.001G427950	POPTR_0003s05170.1	—	—	--	--	hypothetical protein POPTR_0001s32840g [Populus trichocarpa]
Pca15G005140.1	Potri.001G427950	POPTR_0003s05200.1	—	—	--	--	hypothetical protein POPTR_0001s32840g [Populus trichocarpa]
Pca15G005150.1	Potri.001G427950	POPTR_0003s05220.1	—	—	--	--	hypothetical protein POPTR_0001s32840g [Populus trichocarpa]
Pca15G005160.1	Potri.001G427950	POPTR_0003s05230.1	—	—	--	--	hypothetical protein POPTR_0001s32840g [Populus trichocarpa]
Pca01G039820.1	Potri.001G430100	POPTR_0003s05240.1	AT3G20340	—	--	--	hypothetical protein POPTR_0001s42640g [Populus trichocarpa]
Pca01G039840.1	Potri.001G430300	POPTR_0003s05250.1	AT3G20390	sp|Q94JQ4|RIDA_ARATH	Cellular Component: mitochondrion (GO:0005739);; Cellular Component: cytosol (GO:0005829);; Molecular Function: deaminase activity (GO:0019239);; Biological Process: organonitrogen compound catabolic process (GO:1901565);;	K09022|4.1e-110|pop:18110344|K09022 2-iminobutanoate/2-iminopropanoate deaminase [EC:3.5.99.10] | (RefSeq) reactive Intermediate Deaminase A, chloroplastic	hypothetical protein POPTR_0128s00210g [Populus trichocarpa]
Pca01G039850.1	Potri.001G430400	POPTR_0003s05260.1	AT3G20395	sp|Q8GT74|NIP2_ARATH	Cellular Component: integral component of membrane (GO:0016021);;	K19041|2.1e-57|ccaj:109811263|K19041 E3 ubiquitin-protein ligase RNF38/44 [EC:2.3.2.27] | (RefSeq) NEP1-interacting protein-like 1	hypothetical protein POPTR_0128s00200g [Populus trichocarpa]
Pca01G039940.1	Potri.001G431300	POPTR_0003s05270.1	AT1G78380	sp|Q03666|GSTX4_TOBAC	Molecular Function: glutathione transferase activity (GO:0004364);; Cellular Component: cytoplasm (GO:0005737);; Biological Process: glutathione metabolic process (GO:0006749);;	K00799|4.3e-129|pop:7459170|K00799 glutathione S-transferase [EC:2.5.1.18] | (RefSeq) probable glutathione S-transferase	hypothetical protein POPTR_0001s42760g [Populus trichocarpa]
Pca01G039950.1	Potri.001G431400	POPTR_0003s05280.1	AT1G78380	sp|Q03666|GSTX4_TOBAC	Biological Process: response to acid chemical (GO:0001101);; Molecular Function: molecular_function (GO:0003674);; Molecular Function: catalytic activity (GO:0003824);; Molecular Function: glutathione transferase activity (GO:0004364);; Molecular Function: binding (GO:0005488);; Molecular Function: protein binding (GO:0005515);; Cellular Component: cellular_component (GO:0005575);; Cellular Compo…	K00799|2.7e-128|pop:7459171|K00799 glutathione S-transferase [EC:2.5.1.18] | (RefSeq) probable glutathione S-transferase	hypothetical protein POPTR_0001s42770g [Populus trichocarpa]
Pca05G014650.1	Potri.001G431800	POPTR_0001s37350.1	AT4G40080	sp|Q8L936|CAP16_ARATH	Molecular Function: SNARE binding (GO:0000149);; Molecular Function: 1-phosphatidylinositol binding (GO:0005545);; Molecular Function: phosphatidylinositol-4,5-bisphosphate binding (GO:0005546);; Cellular Component: plasma membrane (GO:0005886);; Cellular Component: clathrin-coated pit (GO:0005905);; Biological Process: endocytosis (GO:0006897);; Biological Process: vesicle budding from membrane …	K20043|4.2e-49|mtr:MTR_3g086670|K20043 clathrin coat assembly protein AP180 | (RefSeq) clathrin assembly protein	clathrin assembly family protein [Populus trichocarpa]
Pca01G039810.1	Potri.001G435300	POPTR_0012s00320.1	AT2G38130	sp|O80438|MAK3_ARATH	Molecular Function: peptide alpha-N-acetyltransferase activity (GO:0004596);; Biological Process: N-terminal peptidyl-methionine acetylation (GO:0017196);; Cellular Component: NatC complex (GO:0031417);;	K00670|2.0e-106|pop:7459160|K00670 N-alpha-acetyltransferase 30 [EC:2.3.1.256] | (RefSeq) N-alpha-acetyltransferase MAK3	hypothetical protein POPTR_0001s43670g [Populus trichocarpa]
Pca01G039830.1	Potri.001G435500	POPTR_0003s06190.1	AT1G50670	sp|Q9LPT6|OTU2_ARATH	Molecular Function: thiol-dependent ubiquitin-specific protease activity (GO:0004843);; Biological Process: protein deubiquitination (GO:0016579);; Biological Process: ubiquitin-dependent ERAD pathway (GO:0030433);;	K13719|1.3e-119|pop:7491371|K13719 ubiquitin thioesterase OTU1 [EC:3.1.2.-] | (RefSeq) ubiquitin thioesterase OTU1	OTU-like cysteine protease family protein [Populus trichocarpa]
Pca01G039860.1	Potri.001G435900	POPTR_0003s06200.1	AT3G14370	sp|Q9LUL2|WAG2_ARATH	Molecular Function: protein kinase activity (GO:0004672);; Molecular Function: ATP binding (GO:0005524);;	K08286|1.2e-174|nta:107806798|K08286 protein-serine/threonine kinase [EC:2.7.11.-] | (RefSeq) serine/threonine-protein kinase WAG1-like	PREDICTED: serine/threonine-protein kinase WAG1-like [Populus euphratica]
Pca01G039870.1	Potri.001G436100	POPTR_0003s06210.1	AT1G72280	sp|Q9C7S7|ERO1_ARATH	Molecular Function: protein disulfide isomerase activity (GO:0003756);; Cellular Component: endoplasmic reticulum membrane (GO:0005789);; Molecular Function: protein disulfide oxidoreductase activity (GO:0015035);; Cellular Component: integral component of membrane (GO:0016021);; Molecular Function: oxidoreductase activity, acting on a sulfur group of donors, disulfide as acceptor (GO:0016671);; …	K10950|2.0e-288|pop:7459165|K10950 ERO1-like protein alpha [EC:1.8.4.-] | (RefSeq) endoplasmic reticulum oxidoreductin-1	hypothetical protein POPTR_0001s42700g [Populus trichocarpa]
Pca01G039880.1	Potri.001G436200	POPTR_0003s06220.2	AT1G72250	sp|F4IBQ9|KN14Q_ARATH	Molecular Function: microtubule motor activity (GO:0003777);; Molecular Function: ATP binding (GO:0005524);; Biological Process: microtubule-based movement (GO:0007018);; Molecular Function: microtubule binding (GO:0008017);;	K10406|0.0e+00|pop:7491373|K10406 kinesin family member C2/C3 | (RefSeq) kinesin-like protein KIN-14Q isoform X1	PREDICTED: uncharacterized protein LOC105133803 isoform X2 [Populus euphratica]
Pca01G039890.1	Potri.001G436300	POPTR_0003s06240.1	AT1G17220	sp|Q9SHI1|IF2C_ARATH	Molecular Function: translation initiation factor activity (GO:0003743);; Molecular Function: GTPase activity (GO:0003924);; Molecular Function: GTP binding (GO:0005525);;	K02519|0.0e+00|pop:7459166|K02519 translation initiation factor IF-2 | (RefSeq) translation initiation factor IF-2, chloroplastic	translation initiation factor IF-2 family protein [Populus trichocarpa]
Pca01G039900.1	Potri.001G436400	POPTR_0003s06260.1	AT1G17200	sp|B9GHX8|CSPL8_POPTR	Cellular Component: plasma membrane (GO:0005886);; Cellular Component: integral component of membrane (GO:0016021);; Molecular Function: 4 iron, 4 sulfur cluster binding (GO:0051539);;	K20855|9.8e-20|dzi:111275668|K20855 beta-1,3-galactosyltransferase 1/2/3/4/5/7/8 [EC:2.4.1.-] | (RefSeq) probable beta-1,3-galactosyltransferase 4 isoform X1	hypothetical protein POPTR_0001s42730g [Populus trichocarpa]
Pca01G039930.1	Potri.001G436500	POPTR_0003s06270.1	AT1G78380	sp|Q03666|GSTX4_TOBAC	Molecular Function: glutathione transferase activity (GO:0004364);; Cellular Component: cytoplasm (GO:0005737);; Biological Process: glutathione metabolic process (GO:0006749);;	K00799|6.8e-127|pop:7459169|K00799 glutathione S-transferase [EC:2.5.1.18] | (RefSeq) probable glutathione S-transferase	hypothetical protein POPTR_0001s42750g [Populus trichocarpa]
Pca01G039970.1	Potri.001G436800	—	AT1G17180	sp|Q03666|GSTX4_TOBAC	Molecular Function: glutathione transferase activity (GO:0004364);; Cellular Component: cytoplasm (GO:0005737);; Biological Process: glutathione metabolic process (GO:0006749);;	K00799|1.4e-127|pop:7491375|K00799 glutathione S-transferase [EC:2.5.1.18] | (RefSeq) probable glutathione S-transferase	hypothetical protein POPTR_0001s42780g [Populus trichocarpa]
Pca01G039960.1	Potri.001G437100	—	AT1G78380	sp|Q03666|GSTX4_TOBAC	Molecular Function: glutathione transferase activity (GO:0004364);; Cellular Component: cytoplasm (GO:0005737);; Biological Process: glutathione metabolic process (GO:0006749);;	K00799|2.0e-101|pop:112327752|K00799 glutathione S-transferase [EC:2.5.1.18] | (RefSeq) probable glutathione S-transferase	tau class glutathione transferase GSTU7 [Populus trichocarpa]
Pca18G009980.1	Potri.001G443866	POPTR_0003s06290.1	—	—	--	--	--
Pca01G040760.1	Potri.001G447500	POPTR_0003s06300.1	AT5G17540	sp|Q6E593|BEBT1_PETHY	Molecular Function: transferase activity, transferring acyl groups other than amino-acyl groups (GO:0016747);;	K19861|1.8e-148|pavi:110755953|K19861 benzyl alcohol O-benzoyltransferase [EC:2.3.1.196 2.3.1.232] | (RefSeq) benzyl alcohol O-benzoyltransferase	hypothetical protein POPTR_0001s45160g [Populus trichocarpa]
Pca01G040790.1	Potri.001G447500	POPTR_0001s16980.1	AT5G17540	sp|Q6E593|BEBT1_PETHY	Molecular Function: transferase activity, transferring acyl groups other than amino-acyl groups (GO:0016747);;	K19861|4.0e-148|pavi:110755953|K19861 benzyl alcohol O-benzoyltransferase [EC:2.3.1.196 2.3.1.232] | (RefSeq) benzyl alcohol O-benzoyltransferase	hypothetical protein POPTR_0001s45160g [Populus trichocarpa]
Pca01G040750.1	Potri.001G447700	POPTR_0003s06320.1	AT5G17540	sp|Q6E593|BEBT1_PETHY	Molecular Function: transferase activity, transferring acyl groups other than amino-acyl groups (GO:0016747);;	K19861|2.2e-111|csv:101205621|K19861 benzyl alcohol O-benzoyltransferase [EC:2.3.1.196 2.3.1.232] | (RefSeq) benzyl alcohol O-benzoyltransferase	hypothetical protein POPTR_0001s45180g [Populus trichocarpa]
Pca01G040800.1	Potri.001G448000	POPTR_0003s06330.1	AT5G17540	sp|Q6E593|BEBT1_PETHY	Molecular Function: transferase activity, transferring acyl groups other than amino-acyl groups (GO:0016747);;	K19861|4.4e-155|cit:102630782|K19861 benzyl alcohol O-benzoyltransferase [EC:2.3.1.196 2.3.1.232] | (RefSeq) benzyl alcohol O-benzoyltransferase	hypothetical protein POPTR_0001s45210g [Populus trichocarpa]
Pca01G040810.1	Potri.001G448100	POPTR_0003s06350.1	AT1G01110	sp|F4JHN2|IQD17_ARATH	Molecular Function: protein binding (GO:0005515);;	--	hypothetical protein POPTR_0001s45220g [Populus trichocarpa]
Pca01G040820.1	Potri.001G448300	POPTR_0003s06360.1	AT4G10630	sp|Q9FLE8|Y5986_ARATH	Molecular Function: arsenate reductase (glutaredoxin) activity (GO:0008794);; Molecular Function: electron transfer activity (GO:0009055);; Molecular Function: protein disulfide oxidoreductase activity (GO:0015035);;	K17479|2.0e-194|pop:7490699|K17479 glutaredoxin domain-containing cysteine-rich protein 1 | (RefSeq) uncharacterized protein At5g39865	PREDICTED: uncharacterized protein At5g39865-like [Populus euphratica]
Pca01G040830.1	Potri.001G448400	POPTR_0003s06620.1	AT2G46770	sp|Q84WP6|NAC43_ARATH	Molecular Function: DNA binding (GO:0003677);; Cellular Component: nucleus (GO:0005634);; Biological Process: regulation of transcription, DNA-templated (GO:0006355);; Molecular Function: identical protein binding (GO:0042802);;	K00521|4.5e-34|cmos:111447866|K00521 ferric-chelate reductase [EC:1.16.1.7] | (RefSeq) ferric reduction oxidase 7, chloroplastic-like	hypothetical protein POPTR_0001s45250g [Populus trichocarpa]
Pca01G040840.1	Potri.001G448500	POPTR_0003s06630.1	AT1G64700	—	--	--	hypothetical protein POPTR_0001s45260g [Populus trichocarpa]
Pca01G040850.1	Potri.001G448700	POPTR_0003s06640.1	AT1G32780	sp|A1L4Y2|ADHL3_ARATH	Molecular Function: zinc ion binding (GO:0008270);; Molecular Function: oxidoreductase activity (GO:0016491);;	K00001|8.2e-225|pop:7489086|K00001 alcohol dehydrogenase [EC:1.1.1.1] | (RefSeq) alcohol dehydrogenase-like 3	hypothetical protein POPTR_0001s45280g [Populus trichocarpa]
Pca01G040860.1	Potri.001G448800	POPTR_0003s06650.1	AT1G32790	sp|Q9LPI5|CID11_ARATH	Molecular Function: RNA binding (GO:0003723);;	K12831|2.7e-16|csl:COCSUDRAFT_66269|K12831 splicing factor 3B subunit 4 | (RefSeq) hypothetical protein	PREDICTED: polyadenylate-binding protein-interacting protein 11-like isoform X1 [Populus euphratica]
Pca01G040870.1	Potri.001G448900	—	AT1G32810	—	Cellular Component: nucleus (GO:0005634);; Molecular Function: metal ion binding (GO:0046872);;	--	PREDICTED: uncharacterized protein LOC105135023 [Populus euphratica]
Pca01G041860.1	Potri.001G459200	POPTR_0003s06670.1	AT1G26420	sp|Q9FZC8|FOX5_ARATH	Molecular Function: oxidoreductase activity (GO:0016491);; Molecular Function: FAD binding (GO:0071949);;	K22395|1.1e-151|aip:107631539|K22395 cinnamyl-alcohol dehydrogenase [EC:1.1.1.195] | (RefSeq) berberine bridge enzyme-like 26	hypothetical protein POPTR_0001s46360g [Populus trichocarpa]
Pca01G041890.1	Potri.001G459200	POPTR_0003s06680.1	AT1G26420	sp|Q9FZC8|FOX5_ARATH	Molecular Function: oxidoreductase activity (GO:0016491);; Molecular Function: FAD binding (GO:0071949);;	K22395|2.5e-159|hbr:110634568|K22395 cinnamyl-alcohol dehydrogenase [EC:1.1.1.195] | (RefSeq) berberine bridge enzyme-like 15	hypothetical protein POPTR_0001s46360g [Populus trichocarpa]
Pca01G041870.1	Potri.001G459300	POPTR_0003s06690.1	AT1G79620	—	--	K01180|4.9e-08|cmax:111487562|K01180 endo-1,3(4)-beta-glucanase [EC:3.2.1.6] | (RefSeq) uncharacterized protein LOC111487562	hypothetical protein POPTR_0001s46370g [Populus trichocarpa]
Pca01G041880.1	Potri.001G459400	POPTR_0003s06720.1	AT5G23530	sp|Q9LT10|CXE18_ARATH	Biological Process: catabolic process (GO:0009056);; Molecular Function: hydrolase activity (GO:0016787);;	K14493|1.5e-69|cit:102619373|K14493 gibberellin receptor GID1 [EC:3.-.-.-] | (RefSeq) gibberellin receptor GID1C	PREDICTED: probable carboxylesterase 18 [Populus euphratica]
Pca01G042120.1	Potri.001G461500	POPTR_0003s06720.1	AT4G20820	sp|F1BVB6|STOX_BERWI	Molecular Function: oxidoreductase activity (GO:0016491);; Molecular Function: FAD binding (GO:0071949);;	K22395|2.6e-188|nau:109214673|K22395 cinnamyl-alcohol dehydrogenase [EC:1.1.1.195] | (RefSeq) berberine bridge enzyme-like 28	hypothetical protein POPTR_0001s46580g [Populus trichocarpa]
Pca01G042140.1	Potri.001G461500	POPTR_0003s06730.1	AT4G20820	sp|F1BVB6|STOX_BERWI	Molecular Function: oxidoreductase activity (GO:0016491);; Molecular Function: FAD binding (GO:0071949);;	K22395|1.7e-176|nsy:104227327|K22395 cinnamyl-alcohol dehydrogenase [EC:1.1.1.195] | (RefSeq) cannabidiolic acid synthase-like	hypothetical protein POPTR_0001s46580g [Populus trichocarpa]
Pca01G042190.1	Potri.001G461500	POPTR_0003s06750.3	AT4G20820	sp|F1BVB6|STOX_BERWI	Molecular Function: oxidoreductase activity (GO:0016491);; Molecular Function: FAD binding (GO:0071949);;	K22395|1.5e-188|nau:109214673|K22395 cinnamyl-alcohol dehydrogenase [EC:1.1.1.195] | (RefSeq) berberine bridge enzyme-like 28	hypothetical protein POPTR_0001s46580g [Populus trichocarpa]
Pca01G042130.1	Potri.001G461900	POPTR_0003s06770.1	AT4G20820	sp|F1BVB6|STOX_BERWI	Molecular Function: oxidoreductase activity (GO:0016491);; Molecular Function: FAD binding (GO:0071949);;	K22395|6.4e-195|nau:109214673|K22395 cinnamyl-alcohol dehydrogenase [EC:1.1.1.195] | (RefSeq) berberine bridge enzyme-like 28	hypothetical protein POPTR_0001s46620g [Populus trichocarpa]
Pca01G042200.1	Potri.001G462200	POPTR_0003s06780.1	AT1G30700	sp|Q9SA85|BBE8_ARATH	Molecular Function: oxidoreductase activity (GO:0016491);; Molecular Function: FAD binding (GO:0071949);;	K22395|4.1e-173|nau:109216172|K22395 cinnamyl-alcohol dehydrogenase [EC:1.1.1.195] | (RefSeq) berberine bridge enzyme-like 13	PREDICTED: reticuline oxidase-like protein [Populus euphratica]
Pca01G042210.1	Potri.001G462200	POPTR_0003s06800.1	AT1G30700	sp|Q9SA85|BBE8_ARATH	Molecular Function: oxidoreductase activity (GO:0016491);; Molecular Function: FAD binding (GO:0071949);;	K22395|9.5e-167|nto:104106576|K22395 cinnamyl-alcohol dehydrogenase [EC:1.1.1.195] | (RefSeq) flavin-dependent oxidoreductase FOX2-like	PREDICTED: reticuline oxidase-like protein [Populus euphratica]
Pca02G000010.1	Potri.002G000100	POPTR_0001s16550.1	AT1G79600	sp|Q9MA15|AB1K3_ARATH	Molecular Function: protein kinase activity (GO:0004672);; Molecular Function: ATP binding (GO:0005524);;	K08869|0.0e+00|pop:7474529|K08869 aarF domain-containing kinase | (RefSeq) protein ACTIVITY OF BC1 COMPLEX KINASE 3, chloroplastic	ABC1 family protein [Populus trichocarpa]
Pca02G000030.1	Potri.002G000300	POPTR_0003s06820.1	AT1G76700	sp|Q8GYX8|DNJ10_ARATH	--	K03686|1.4e-13|vcn:VOLCADRAFT_121529|K03686 molecular chaperone DnaJ | (RefSeq) dnj14; molecular chaperone	hypothetical protein POPTR_0002s00230g [Populus trichocarpa]
Pca02G000050.1	Potri.002G000500	POPTR_0003s06830.1	AT1G76670	sp|Q9SRE4|URGT1_ARATH	Cellular Component: integral component of membrane (GO:0016021);;	K15285|7.6e-80|cmos:111453847|K15285 solute carrier family 35, member E3 | (RefSeq) UDP-rhamnose/UDP-galactose transporter 4-like	PREDICTED: UDP-galactose transporter 2 [Populus euphratica]
Pca02G000060.1	Potri.002G000600	POPTR_0013s11140.1	AT1G43040	sp|O64538|SAU40_ARATH	Biological Process: response to auxin (GO:0009733);;	K14488|1.3e-81|pop:7471728|K14488 SAUR family protein | (RefSeq) indole-3-acetic acid-induced protein ARG7	hypothetical protein POPTR_0002s00290g [Populus trichocarpa]
Pca02G000070.1	Potri.002G000800	POPTR_0003s08600.1	AT5G25070	—	Cellular Component: cytosol (GO:0005829);;	--	hypothetical protein POPTR_0002s00310g [Populus trichocarpa]
Pca02G000080.1	Potri.002G001000	POPTR_0003s08610.1	AT5G42400	sp|F4K1J4|ATXR7_ARATH	Cellular Component: nucleus (GO:0005634);;	K11422|4.4e-41|qsu:112002491|K11422 [histone H3]-lysine4 N-trimethyltransferase SETD1 [EC:2.1.1.354] | (RefSeq) histone-lysine N-methyltransferase, H3 lysine-4 specific-like	hypothetical protein POPTR_0002s00320g [Populus trichocarpa]
Pca02G000090.1	Potri.002G001100	POPTR_0003s08620.1	AT1G76660	sp|Q9SRE5|Y1666_ARATH	Cellular Component: cellular_component (GO:0005575);; Cellular Component: obsolete cell (GO:0005623);; Cellular Component: plasma membrane (GO:0005886);; Cellular Component: membrane (GO:0016020);; Cellular Component: obsolete cell part (GO:0044464);; Cellular Component: cell periphery (GO:0071944);;	--	hypothetical protein POPTR_0002s00330g [Populus trichocarpa]
Pca02G000110.1	Potri.002G001400	POPTR_0003s08630.1	AT5G42380	sp|Q9SRE6|CML38_ARATH	Molecular Function: calcium ion binding (GO:0005509);;	K13448|2.5e-104|pop:7474533|K13448 calcium-binding protein CML | (RefSeq) calcium-binding protein CML37	hypothetical protein POPTR_0002s00350g [Populus trichocarpa]
Pca02G000120.1	Potri.002G001500	POPTR_0003s08640.1	AT1G21065	sp|P0AF48|YJBQ_ECOLI	--	--	hypothetical protein POPTR_0002s00360g [Populus trichocarpa]
Pca02G000130.1	Potri.002G001600	POPTR_0003s08660.1	AT2G33580	sp|O22808|LYK5_ARATH	Molecular Function: protein kinase activity (GO:0004672);; Molecular Function: ATP binding (GO:0005524);;	K13429|9.1e-27|nau:109245049|K13429 chitin elicitor receptor kinase 1 | (RefSeq) lysM domain receptor-like kinase 3	hypothetical protein POPTR_0002s00370g [Populus trichocarpa]
Pca02G000140.1	Potri.002G001700	POPTR_0003s08670.1	AT1G76630	sp|F4I3Z5|SKI3_ARATH	Biological Process: RNA catabolic process (GO:0006401);; Cellular Component: Ski complex (GO:0055087);;	K12600|0.0e+00|pop:7474535|K12600 superkiller protein 3 | (RefSeq) tetratricopeptide repeat protein SKI3	hypothetical protein POPTR_0002s00380g [Populus trichocarpa]
Pca02G000150.1	Potri.002G001800	POPTR_0003s08680.1	AT2G17380	sp|Q8LEZ8|AP1S1_ARATH	Biological Process: intracellular protein transport (GO:0006886);; Biological Process: vesicle-mediated transport (GO:0016192);; Cellular Component: membrane coat (GO:0030117);;	K12394|5.9e-84|pop:7471734|K12394 AP-1 complex subunit sigma 1/2 | (RefSeq) AP-1 complex subunit sigma-1 isoform X3	hypothetical protein POPTR_0002s00390g, partial [Populus trichocarpa]
Pca02G000160.1	Potri.002G001900	—	AT1G76620	—	--	--	PREDICTED: uncharacterized protein LOC105132777 isoform X3 [Populus euphratica]
Pca05G023110.1	Potri.002G010700	POPTR_0003s08700.1	AT3G26040	sp|I3PLR4|AT1_PAPSO	Molecular Function: transferase activity, transferring acyl groups other than amino-acyl groups (GO:0016747);;	K13065|4.7e-162|cic:CICLE_v10001106mg|K13065 shikimate O-hydroxycinnamoyltransferase [EC:2.3.1.133] | (RefSeq) hypothetical protein	PREDICTED: salutaridinol 7-O-acetyltransferase-like, partial [Populus euphratica]
Pca05G022870.1	Potri.002G013600	POPTR_0001s44820.1	AT1G20430	—	Cellular Component: integral component of membrane (GO:0016021);;	--	hypothetical protein POPTR_0002s01500g [Populus trichocarpa]
Pca02G001430.1	Potri.002G015500	POPTR_0003s14720.1	—	—	Cellular Component: integral component of membrane (GO:0016021);;	--	PREDICTED: uncharacterized protein LOC105132902 isoform X2 [Populus euphratica]
Pca02G001440.1	Potri.002G015700	POPTR_0001s11430.1	AT2G17030	—	--	K14564|3.3e-13|dcr:108225321|K14564 nucleolar protein 56 | (RefSeq) uncharacterized protein LOC108225321	hypothetical protein POPTR_0002s01710g [Populus trichocarpa]
Pca02G001460.1	Potri.002G015900	POPTR_0003s14750.1	AT5G27280	—	Cellular Component: mitochondrion (GO:0005739);; Biological Process: protein folding (GO:0006457);; Molecular Function: zinc ion binding (GO:0008270);; Biological Process: protein import into mitochondrial matrix (GO:0030150);; Biological Process: protein stabilization (GO:0050821);; Molecular Function: chaperone binding (GO:0051087);;	K17808|1.8e-116|pop:7496894|K17808 mitochondrial protein import protein ZIM17 | (RefSeq) uncharacterized protein LOC7496894	hypothetical protein POPTR_0002s01730g [Populus trichocarpa]
Pca02G001470.1	Potri.002G016000	POPTR_0003s14760.1	AT1G76100	sp|P11970|PLAS2_POPNI	Molecular Function: copper ion binding (GO:0005507);; Molecular Function: electron transfer activity (GO:0009055);; Cellular Component: chloroplast thylakoid membrane (GO:0009535);;	K02638|1.5e-81|pop:7496895|K02638 plastocyanin | (RefSeq) plastocyanin B, chloroplastic	unknown [Populus trichocarpa x Populus deltoides]
Pca02G001480.1	Potri.002G016100	POPTR_0003s14780.1	AT4G35790	sp|Q9C5Y0|PLDD1_ARATH	Molecular Function: phospholipase D activity (GO:0004630);; Molecular Function: calcium ion binding (GO:0005509);; Cellular Component: plasma membrane (GO:0005886);; Biological Process: phospholipid catabolic process (GO:0009395);; Biological Process: phosphatidylcholine metabolic process (GO:0046470);; Molecular Function: N-acylphosphatidylethanolamine-specific phospholipase D activity (GO:00702…	K01115|0.0e+00|pop:7496896|K01115 phospholipase D1/2 [EC:3.1.4.4] | (RefSeq) phospholipase D delta	PREDICTED: phospholipase D delta-like [Populus euphratica]
Pca02G001490.1	Potri.002G016200	POPTR_0003s14790.1	AT2G16980	sp|Q96MC6|MF14A_HUMAN	Cellular Component: integral component of membrane (GO:0016021);; Molecular Function: transmembrane transporter activity (GO:0022857);;	--	hypothetical protein POPTR_0002s01760g [Populus trichocarpa]
Pca02G001500.1	Potri.002G016300	POPTR_0003s14800.1	AT1G20330	sp|Q39227|SMT2_ARATH	Biological Process: steroid biosynthetic process (GO:0006694);; Molecular Function: methyltransferase activity (GO:0008168);; Cellular Component: integral component of membrane (GO:0016021);; Biological Process: methylation (GO:0032259);;	K08242|2.4e-217|pop:7490620|K08242 24-methylenesterol C-methyltransferase [EC:2.1.1.143] | (RefSeq) 24-methylenesterol C-methyltransferase 2	putative sterol-C-methyltransferase family protein [Populus trichocarpa]
Pca02G001510.1	Potri.002G016400	POPTR_0003s14810.1	AT1G76080	sp|Q9SGS4|CDSP_ARATH	Biological Process: response to acid chemical (GO:0001101);; Molecular Function: molecular_function (GO:0003674);; Molecular Function: catalytic activity (GO:0003824);; Molecular Function: thioredoxin-disulfide reductase activity (GO:0004791);; Cellular Component: cellular_component (GO:0005575);; Cellular Component: intracellular (GO:0005622);; Cellular Component: obsolete cell (GO:0005623);; Ce…	--	hypothetical protein POPTR_0002s01790g, partial [Populus trichocarpa]
Pca02G001520.1	Potri.002G016500	POPTR_0003s14820.1	AT1G76070	sp|Q9SGS5|Y1607_ARATH	Cellular Component: cellular_component (GO:0005575);; Cellular Component: obsolete cell (GO:0005623);; Cellular Component: plasma membrane (GO:0005886);; Cellular Component: membrane (GO:0016020);; Cellular Component: obsolete cell part (GO:0044464);; Cellular Component: cell periphery (GO:0071944);;	--	hypothetical protein POPTR_0002s01800g [Populus trichocarpa]
Pca02G001530.1	Potri.002G016600	POPTR_0001s11570.1	AT1G76060	—	--	--	embryo defective 1793 family protein [Populus trichocarpa]
Pca02G001540.1	Potri.002G016700	POPTR_0003s14860.1	AT1G20270	sp|Q9LN20|P4H3_ARATH	Molecular Function: iron ion binding (GO:0005506);; Cellular Component: endoplasmic reticulum (GO:0005783);; Molecular Function: oxidoreductase activity, acting on paired donors, with incorporation or reduction of molecular oxygen (GO:0016705);; Biological Process: peptidyl-proline hydroxylation to 4-hydroxy-L-proline (GO:0018401);; Molecular Function: L-ascorbic acid binding (GO:0031418);;	K00472|6.7e-116|pop:7485620|K00472 prolyl 4-hydroxylase [EC:1.14.11.2] | (RefSeq) probable prolyl 4-hydroxylase 3	hypothetical protein POPTR_0002s01820g [Populus trichocarpa]
Pca02G001550.1	Potri.002G016800	POPTR_0003s14880.1	AT1G76050	sp|Q3ECD0|PUS2_ARATH	Biological Process: pseudouridine synthesis (GO:0001522);; Molecular Function: RNA binding (GO:0003723);; Molecular Function: pseudouridine synthase activity (GO:0009982);;	K06180|2.8e-233|pop:7496900|K06180 23S rRNA pseudouridine1911/1915/1917 synthase [EC:5.4.99.23] | (RefSeq) RNA pseudouridine synthase 2, chloroplastic isoform X2	pseudouridine synthase family protein [Populus trichocarpa]
Pca02G001560.1	Potri.002G016900	POPTR_0003s14890.1	AT3G56150	sp|Q9XHM1|EIF3C_MEDTR	Biological Process: formation of cytoplasmic translation initiation complex (GO:0001732);; Molecular Function: translation initiation factor activity (GO:0003743);; Cellular Component: eukaryotic translation initiation factor 3 complex (GO:0005852);; Biological Process: translational initiation (GO:0006413);; Cellular Component: eukaryotic 43S preinitiation complex (GO:0016282);; Molecular Functi…	K03252|0.0e+00|pop:7496901|K03252 translation initiation factor 3 subunit C | (RefSeq) eukaryotic translation initiation factor 3 subunit C	putative translation initiation family protein [Populus trichocarpa]
Pca02G001570.1	Potri.002G017000	POPTR_0003s14910.1	AT1G76040	sp|Q8RWL2|CDPKT_ARATH	Molecular Function: calcium ion binding (GO:0005509);; Molecular Function: calmodulin binding (GO:0005516);; Molecular Function: ATP binding (GO:0005524);; Cellular Component: nucleus (GO:0005634);; Cellular Component: cytoplasm (GO:0005737);; Molecular Function: calcium-dependent protein serine/threonine kinase activity (GO:0009931);; Biological Process: peptidyl-serine phosphorylation (GO:00181…	K13412|3.2e-306|pop:18096084|K13412 calcium-dependent protein kinase [EC:2.7.11.1] | (RefSeq) calcium-dependent protein kinase 29	hypothetical protein POPTR_0002s01850g [Populus trichocarpa]
Pca02G001580.1	Potri.002G017200	POPTR_0003s14940.1	AT1G60420	sp|Q0JIL1|NRX2_ORYSJ	--	K17609|6.0e-252|pop:18096085|K17609 nucleoredoxin [EC:1.8.1.8] | (RefSeq) probable nucleoredoxin 2 isoform X2	hypothetical protein POPTR_0002s01870g [Populus trichocarpa]
Pca02G001590.1	Potri.002G017400	POPTR_0003s14950.1	AT5G42200	sp|Q8L9W3|ATL23_ARATH	Molecular Function: molecular_function (GO:0003674);; Molecular Function: catalytic activity (GO:0003824);; Molecular Function: ubiquitin-protein transferase activity (GO:0004842);; Biological Process: cellular protein modification process (GO:0006464);; Biological Process: proteolysis (GO:0006508);; Biological Process: ubiquitin-dependent protein catabolic process (GO:0006511);; Biological Proce…	K19037|4.1e-74|pop:7490624|K19037 E3 ubiquitin-protein ligase ATL23 [EC:2.3.2.27] | (RefSeq) E3 ubiquitin-protein ligase ATL23	zinc finger family protein [Populus trichocarpa]
Pca02G002410.1	Potri.002G025032	POPTR_0001s11660.1	—	—	--	--	PREDICTED: uncharacterized protein LOC105140126 [Populus euphratica]
Pca02G002420.1	Potri.002G025100	POPTR_0003s14960.1	AT1G19860	sp|Q56XU4|C3H6_ARATH	Molecular Function: metal ion binding (GO:0046872);;	--	zinc finger family protein [Populus trichocarpa]
Pca02G002430.1	Potri.002G025200	POPTR_0003s14980.1	AT1G19870	sp|Q9FXI5|IQD32_ARATH	Biological Process: response to acid chemical (GO:0001101);; Molecular Function: protein binding (GO:0005515);; Cellular Component: cellular_component (GO:0005575);; Cellular Component: intracellular (GO:0005622);; Cellular Component: obsolete cell (GO:0005623);; Cellular Component: nucleus (GO:0005634);; Cellular Component: cytoplasm (GO:0005737);; Cellular Component: cytosol (GO:0005829);; Cell…	--	calmodulin-binding family protein [Populus trichocarpa]
Pca02G002440.1	Potri.002G025300	POPTR_0003s17030.1	AT4G31500	sp|O65782|C83B1_ARATH	Molecular Function: iron ion binding (GO:0005506);; Cellular Component: membrane (GO:0016020);; Molecular Function: oxidoreductase activity, acting on paired donors, with incorporation or reduction of molecular oxygen, NAD(P)H as one donor, and incorporation of one atom of oxygen (GO:0016709);; Molecular Function: heme binding (GO:0020037);;	K11818|5.6e-156|cpap:110818289|K11818 aromatic aldoxime N-monooxygenase [EC:1.14.14.45] | (RefSeq) cytochrome P450 83B1	hypothetical protein POPTR_0002s02690g [Populus trichocarpa]
Pca02G002490.1	Potri.002G026100	POPTR_0003s17040.1	AT4G31500	sp|O65782|C83B1_ARATH	Molecular Function: iron ion binding (GO:0005506);; Cellular Component: membrane (GO:0016020);; Molecular Function: oxidoreductase activity, acting on paired donors, with incorporation or reduction of molecular oxygen, NAD(P)H as one donor, and incorporation of one atom of oxygen (GO:0016709);; Molecular Function: heme binding (GO:0020037);;	K11818|6.8e-154|cpap:110818289|K11818 aromatic aldoxime N-monooxygenase [EC:1.14.14.45] | (RefSeq) cytochrome P450 83B1	hypothetical protein POPTR_0002s02690g [Populus trichocarpa]
Pca02G002470.1	Potri.002G026100	POPTR_0003s17050.1	AT4G31500	sp|O65782|C83B1_ARATH	Molecular Function: iron ion binding (GO:0005506);; Cellular Component: membrane (GO:0016020);; Molecular Function: oxidoreductase activity, acting on paired donors, with incorporation or reduction of molecular oxygen, NAD(P)H as one donor, and incorporation of one atom of oxygen (GO:0016709);; Molecular Function: heme binding (GO:0020037);;	K11818|5.6e-142|cpap:110818289|K11818 aromatic aldoxime N-monooxygenase [EC:1.14.14.45] | (RefSeq) cytochrome P450 83B1	Cytochrome P450 83A1 family protein [Populus trichocarpa]
Pca02G002480.1	Potri.002G026100	POPTR_0003s17060.1	AT4G31500	sp|O65782|C83B1_ARATH	Molecular Function: iron ion binding (GO:0005506);; Cellular Component: membrane (GO:0016020);; Molecular Function: oxidoreductase activity, acting on paired donors, with incorporation or reduction of molecular oxygen, NAD(P)H as one donor, and incorporation of one atom of oxygen (GO:0016709);; Molecular Function: heme binding (GO:0020037);;	K11818|2.1e-132|cpap:110818289|K11818 aromatic aldoxime N-monooxygenase [EC:1.14.14.45] | (RefSeq) cytochrome P450 83B1	Cytochrome P450 83A1 family protein [Populus trichocarpa]
Pca02G002740.1	Potri.002G028900	POPTR_0003s17070.1	AT1G75510	sp|O94424|T2FB_SCHPO	Cellular Component: transcription factor TFIIF complex (GO:0005674);; Biological Process: transcription initiation from RNA polymerase II promoter (GO:0006367);;	K03139|4.7e-146|pop:7479707|K03139 transcription initiation factor TFIIF subunit beta [EC:3.6.4.12] | (RefSeq) transcription initiation factor IIF subunit beta isoform X1	hypothetical protein POPTR_0002s03040g [Populus trichocarpa]
Pca02G002750.1	Potri.002G029000	POPTR_0003s17070.1	—	—	--	--	hypothetical protein POPTR_0002s03050g [Populus trichocarpa]
Pca02G002760.1	Potri.002G029100	POPTR_0003s17080.1	AT1G75500	sp|Q94AP3|WAT1_ARATH	Cellular Component: integral component of membrane (GO:0016021);; Molecular Function: transmembrane transporter activity (GO:0022857);;	K17500|1.5e-116|nto:104085001|K17500 integrin-linked kinase-associated serine/threonine phosphatase 2C [EC:3.1.3.16] | (RefSeq) WAT1-related protein At3g18200 isoform X1	nodulin MtN21 family protein [Populus trichocarpa]
Pca02G002770.1	Potri.002G029200	POPTR_0003s17090.1	AT3G54140	sp|Q9M390|PTR1_ARATH	Molecular Function: peptide:proton symporter activity (GO:0015333);; Cellular Component: integral component of membrane (GO:0016021);; Molecular Function: oligopeptide transmembrane transporter activity (GO:0035673);; Molecular Function: peptide transmembrane transporter activity (GO:1904680);;	K14638|0.0e+00|pop:7479708|K14638 solute carrier family 15 (peptide/histidine transporter), member 3/4 | (RefSeq) protein NRT1/ PTR FAMILY 8.1	hypothetical protein POPTR_0002s03070g [Populus trichocarpa]
Pca02G002780.1	Potri.002G029300	POPTR_0003s17100.1	AT2G27190	sp|Q9SDZ9|PPAF2_IPOBA	Molecular Function: acid phosphatase activity (GO:0003993);; Molecular Function: metal ion binding (GO:0046872);;	K22390|1.5e-299|pop:7479709|K22390 acid phosphatase type 7 | (RefSeq) purple acid phosphatase 2	PREDICTED: purple acid phosphatase 2-like isoform X1 [Populus euphratica]
Pca02G002790.1	Potri.002G029400	POPTR_0003s17120.1	AT1G75490	sp|Q9LQZ2|DRE2D_ARATH	Molecular Function: transcription regulatory region sequence-specific DNA binding (GO:0000976);; Molecular Function: DNA-binding transcription factor activity (GO:0003700);; Cellular Component: nucleus (GO:0005634);; Molecular Function: sequence-specific DNA binding (GO:0043565);; Biological Process: positive regulation of transcription, DNA-templated (GO:0045893);;	K09286|6.0e-31|pop:7464615|K09286 EREBP-like factor | (RefSeq) dehydration-responsive element-binding protein 2A isoform X1	hypothetical protein POPTR_0002s03090g [Populus trichocarpa]
Pca02G002800.1	Potri.002G029600	POPTR_1359s00200.1	AT5G18570	sp|Q851Q6|OBGC2_ORYSJ	Molecular Function: GTP binding (GO:0005525);;	K03979|8.2e-53|cvr:CHLNCDRAFT_8434|K03979 GTPase [EC:3.6.5.-] | (RefSeq) hypothetical protein	hypothetical protein POPTR_0002s03100g [Populus trichocarpa]
Pca02G002820.1	Potri.002G029700	POPTR_0003s17150.1	AT1G06060	sp|A7SWD3|GID8_NEMVE	Molecular Function: protein binding (GO:0005515);;	K23338|1.3e-109|pop:7490682|K23338 glucose-induced degradation protein 8 | (RefSeq) glucose-induced degradation protein 8 homolog isoform X1	RanBPM-related family protein [Populus trichocarpa]
Pca02G002830.1	Potri.002G029800	POPTR_0003s17160.1	AT1G09850	sp|Q9LT78|RD21C_ARATH	Molecular Function: cysteine-type endopeptidase activity (GO:0004197);; Cellular Component: extracellular space (GO:0005615);; Cellular Component: lysosome (GO:0005764);; Biological Process: proteolysis involved in cellular protein catabolic process (GO:0051603);;	K16290|3.1e-32|jre:108997452|K16290 xylem cysteine proteinase [EC:3.4.22.-] | (RefSeq) cysteine protease XCP1-like	PREDICTED: low-temperature-induced cysteine proteinase [Populus euphratica]
Pca02G002840.1	Potri.002G029900	POPTR_0003s17170.1	AT1G75460	sp|P36774|LON2_MYXXA	--	K11793|8.4e-08|mtr:MTR_1g007160|K11793 cereblon | (RefSeq) ATP-dependent protease LA (lon) domain protein	ATP-dependent protease La domain-containing family protein [Populus trichocarpa]
Pca02G002850.1	Potri.002G030000	POPTR_0003s17180.1	AT3G51030	sp|Q43636|TRXH_RICCO	Biological Process: cell redox homeostasis (GO:0045454);;	K03671|1.8e-62|pop:7471930|K03671 thioredoxin 1 | (RefSeq) thioredoxin H1	thioredoxin h family protein [Populus trichocarpa]
Pca02G002870.1	Potri.002G030200	POPTR_0003s17190.1	AT1G19720	sp|Q9FXH1|PPR52_ARATH	Cellular Component: nucleus (GO:0005634);; Molecular Function: zinc ion binding (GO:0008270);; Biological Process: RNA modification (GO:0009451);; Cellular Component: chloroplast (GO:0009507);; Cellular Component: intracellular membrane-bounded organelle (GO:0043231);;	K22262|2.0e-132|qsu:112034235|K22262 WD repeat and FYVE domain-containing protein 3 | (RefSeq) protein SPIRRIG	pentatricopeptide repeat-containing family protein [Populus trichocarpa]
Pca02G002880.1	Potri.002G030400	POPTR_0003s17200.1	AT1G19715	sp|F4HQX1|JAL3_ARATH	Molecular Function: carbohydrate binding (GO:0030246);;	K03695|7.3e-29|adu:107486671|K03695 ATP-dependent Clp protease ATP-binding subunit ClpB | (RefSeq) LOW QUALITY PROTEIN: chaperone protein ClpB3, chloroplastic-like	PREDICTED: uncharacterized protein LOC105128794 isoform X2 [Populus euphratica]
Pca02G002890.1	Potri.002G030500	POPTR_0003s17220.1	AT1G75450	sp|Q67YU0|CKX5_ARATH	Biological Process: cytokinin metabolic process (GO:0009690);; Molecular Function: cytokinin dehydrogenase activity (GO:0019139);; Molecular Function: FAD binding (GO:0071949);;	K00279|0.0e+00|pop:7479715|K00279 cytokinin dehydrogenase [EC:1.5.99.12] | (RefSeq) cytokinin dehydrogenase 5	cytokinin oxidase 6 family protein [Populus trichocarpa]
Pca02G002900.1	Potri.002G030701	POPTR_0003s17230.1	—	sp|Q9KUD9|RSMI_VIBCH	Molecular Function: methyltransferase activity (GO:0008168);;	K07056|3.1e-107|pop:18096114|K07056 16S rRNA (cytidine1402-2'-O)-methyltransferase [EC:2.1.1.198] | (RefSeq) uncharacterized protein LOC18096114	hypothetical protein POPTR_0002s03210g, partial [Populus trichocarpa]
Pca02G002920.1	Potri.002G030800	POPTR_0001s14040.1	AT5G42990	sp|Q9FMM0|UBC18_ARATH	Biological Process: protein polyubiquitination (GO:0000209);; Molecular Function: ATP binding (GO:0005524);; Cellular Component: nucleus (GO:0005634);; Biological Process: proteasome-mediated ubiquitin-dependent protein catabolic process (GO:0043161);; Molecular Function: ubiquitin conjugating enzyme activity (GO:0061631);;	K10688|1.0e-90|pop:7471931|K10688 ubiquitin-conjugating enzyme E2 W [EC:2.3.2.25] | (RefSeq) probable ubiquitin-conjugating enzyme E2 18	PREDICTED: probable ubiquitin-conjugating enzyme E2 18 [Populus euphratica]
Pca02G002930.1	Potri.002G030900	POPTR_0003s17260.1	AT1G75430	sp|Q1PFD1|BLH11_ARATH	Molecular Function: RNA polymerase II cis-regulatory region sequence-specific DNA binding (GO:0000978);; Molecular Function: DNA-binding transcription factor activity, RNA polymerase II-specific (GO:0000981);; Cellular Component: nucleus (GO:0005634);; Biological Process: regulation of transcription by RNA polymerase II (GO:0006357);;	--	homeodomain-containing family protein [Populus trichocarpa]
Pca02G002940.1	Potri.002G031000	POPTR_0005s21150.1	AT2G16400	sp|Q9FWS9|BLH3_ARATH	Molecular Function: RNA polymerase II cis-regulatory region sequence-specific DNA binding (GO:0000978);; Molecular Function: DNA-binding transcription factor activity, RNA polymerase II-specific (GO:0000981);; Cellular Component: nucleus (GO:0005634);; Biological Process: regulation of transcription by RNA polymerase II (GO:0006357);;	--	PREDICTED: BEL1-like homeodomain protein 7 [Populus euphratica]
Pca02G002950.1	Potri.002G031100	POPTR_0001s04110.1	AT5G57960	sp|P25519|HFLX_ECOLI	Molecular Function: GTP binding (GO:0005525);; Molecular Function: metal ion binding (GO:0046872);;	K03665|8.0e-302|pop:7471934|K03665 GTPase | (RefSeq) uncharacterized protein LOC7471934	hypothetical protein POPTR_0002s03250g [Populus trichocarpa]
Pca02G002960.1	Potri.002G031200	POPTR_0003s20980.1	AT1G44970	sp|Q96512|PER9_ARATH	Molecular Function: peroxidase activity (GO:0004601);; Cellular Component: extracellular region (GO:0005576);; Biological Process: response to oxidative stress (GO:0006979);; Molecular Function: heme binding (GO:0020037);; Biological Process: hydrogen peroxide catabolic process (GO:0042744);; Molecular Function: metal ion binding (GO:0046872);;	K00430|3.0e-193|pop:7479718|K00430 peroxidase [EC:1.11.1.7] | (RefSeq) peroxidase 9	hypothetical protein POPTR_0002s03260g [Populus trichocarpa]
Pca02G002970.1	Potri.002G031300	POPTR_0003s20970.1	AT1G75420	—	--	K03843|1.2e-06|ota:OT_ostta02g00860|K03843 alpha-1,3/alpha-1,6-mannosyltransferase [EC:2.4.1.132 2.4.1.257] | (RefSeq) Glycosyl transferase, family 1	hypothetical protein POPTR_0002s03270g [Populus trichocarpa]
Pca02G002980.1	Potri.002G031400	—	AT1G45000	sp|Q9MAK9|PS10B_ARATH	Molecular Function: ATP binding (GO:0005524);; Cellular Component: proteasome regulatory particle, base subcomplex (GO:0008540);; Molecular Function: hydrolase activity (GO:0016787);; Biological Process: ubiquitin-dependent ERAD pathway (GO:0030433);; Cellular Component: cytosolic proteasome complex (GO:0031597);; Biological Process: positive regulation of RNA polymerase II transcription preiniti…	K03064|2.0e-225|pop:7479720|K03064 26S proteasome regulatory subunit T4 | (RefSeq) 26S proteasome regulatory subunit S10B homolog B	26S proteasome AAA-ATPase subunit family protein [Populus trichocarpa]
Pca02G002990.1	Potri.002G031500	—	AT1G19690	—	Cellular Component: cellular_component (GO:0005575);; Cellular Component: intracellular (GO:0005622);; Cellular Component: obsolete cell (GO:0005623);; Cellular Component: cytoplasm (GO:0005737);; Cellular Component: cytosol (GO:0005829);; Cellular Component: obsolete intracellular part (GO:0044424);; Cellular Component: obsolete cytoplasmic part (GO:0044444);; Cellular Component: obsolete cell p…	--	hypothetical protein POPTR_0002s03290g [Populus trichocarpa]
Pca02G003010.1	Potri.002G031600	—	AT1G75400	—	--	--	hypothetical protein POPTR_0002s03300g [Populus trichocarpa]
Pca02G003020.1	Potri.002G031700	POPTR_0003s20960.1	AT2G04520	sp|P56331|IF1A_ONOVI	Molecular Function: translation initiation factor activity (GO:0003743);;	K03236|1.9e-80|pop:7471935|K03236 translation initiation factor 1A | (RefSeq) eukaryotic translation initiation factor 1A	hypothetical protein POPTR_0002s03310g [Populus trichocarpa]
Pca02G003030.1	Potri.002G031800	POPTR_0003s20940.1	AT1G04940	sp|Q8GZ79|TI201_ARATH	Cellular Component: integral component of membrane (GO:0016021);; Cellular Component: chloroplast membrane (GO:0031969);;	--	Tic20 family protein [Populus trichocarpa]
Pca02G003040.1	Potri.002G031900	POPTR_0003s20930.1	AT1G75390	sp|C0Z2L5|BZP44_ARATH	Molecular Function: transcription regulatory region sequence-specific DNA binding (GO:0000976);; Molecular Function: DNA-binding transcription factor activity (GO:0003700);; Cellular Component: nucleus (GO:0005634);; Molecular Function: sequence-specific DNA binding (GO:0043565);; Biological Process: positive regulation of transcription, DNA-templated (GO:0045893);;	--	bZIP transcription factor family protein [Populus trichocarpa]
Pca01G030030.1	Potri.002G034150	POPTR_0003s20890.1	—	—	--	--	hypothetical protein POPTR_0017s04090g, partial [Populus trichocarpa]
Pca02G009140.1	Potri.002G096900	POPTR_0003s20880.1	AT4G08920	sp|Q43125|CRY1_ARATH	Molecular Function: blue light photoreceptor activity (GO:0009882);;	K12118|0.0e+00|pop:7495156|K12118 cryptochrome 1 | (RefSeq) cryptochrome-1 isoform X1	cryptochrome 1 family protein [Populus trichocarpa]
Pca02G009150.1	Potri.002G097000	POPTR_0003s20870.1	AT5G37820	sp|P08995|NO26_SOYBN	Molecular Function: channel activity (GO:0015267);; Cellular Component: integral component of membrane (GO:0016021);;	K09874|6.8e-135|pop:7495157|K09874 aquaporin NIP | (RefSeq) nodulin-26	hypothetical protein POPTR_0002s09740g [Populus trichocarpa]
Pca02G009160.1	Potri.002G097132	POPTR_0003s20860.1	—	—	Cellular Component: integral component of membrane (GO:0016021);;	--	PREDICTED: uncharacterized protein LOC105125406 [Populus euphratica]
Pca02G009170.1	Potri.002G097200	POPTR_0003s20850.1	AT1G34750	sp|Q9S9Z7|P2C10_ARATH	Molecular Function: protein serine/threonine phosphatase activity (GO:0004722);; Molecular Function: magnesium-dependent protein serine/threonine phosphatase activity (GO:0004724);;	K17506|3.3e-158|pop:7461778|K17506 protein phosphatase 1L [EC:3.1.3.16] | (RefSeq) probable protein phosphatase 2C 9	phosphatase 2C family protein [Populus trichocarpa]
Pca02G009180.1	Potri.002G097400	POPTR_0003s20840.1	AT5G09430	sp|Q1LZ86|ABHD6_BOVIN	Molecular Function: catalytic activity (GO:0003824);;	--	hydrolase family protein [Populus trichocarpa]
Pca02G009190.1	Potri.002G097500	POPTR_0003s20830.1	AT1G26480	sp|P93212|14337_SOLLC	Molecular Function: protein domain specific binding (GO:0019904);;	K06630|1.9e-128|pop:7495159|K06630 14-3-3 protein epsilon | (RefSeq) 14-3-3 protein 7	PREDICTED: 14-3-3 protein 7 [Populus euphratica]
Pca02G009200.1	Potri.002G097601	POPTR_0003s20820.1	—	sp|Q9SA00|APRL4_ARATH	Cellular Component: integral component of membrane (GO:0016021);;	K23870|7.4e-72|sita:101752622|K23870 putative pectin methyltransferase [EC:2.1.1.-] | (RefSeq) probable pectin methyltransferase QUA2	thioredoxin-related family protein [Populus trichocarpa]
Pca02G009220.1	Potri.002G097700	POPTR_0003s20810.1	AT1G22310	sp|Q9LME6|MBD8_ARATH	Molecular Function: DNA binding (GO:0003677);; Cellular Component: host cell nucleus (GO:0042025);;	--	DNA-binding family protein [Populus trichocarpa]
Pca02G009230.1	Potri.002G097800	POPTR_0003s20800.1	AT1G78230	sp|Q9D2H9|DAAF1_MOUSE	Cellular Component: cytoplasm (GO:0005737);; Molecular Function: protein kinase binding (GO:0019901);;	K17550|3.5e-12|vcn:VOLCADRAFT_103293|K17550 protein phosphatase 1 regulatory subunit 7 | (RefSeq) hypothetical protein	hypothetical protein POPTR_0002s09800g [Populus trichocarpa]
Pca02G009240.1	Potri.002G097900	POPTR_0003s20780.1	AT4G08940	sp|A0MFS5|WTF1_ARATH	Biological Process: response to oxidative stress (GO:0006979);;	K15111|8.4e-31|spen:107015750|K15111 solute carrier family 25 (mitochondrial S-adenosylmethionine transporter), member 26 | (RefSeq) LOW QUALITY PROTEIN: protein MITOFERRINLIKE 1, chloroplastic	PREDICTED: protein ROOT PRIMORDIUM DEFECTIVE 1 [Populus euphratica]
Pca02G009250.1	Potri.002G098000	POPTR_0003s20770.1	AT1G78240	sp|Q9C9Q8|PMTT_ARATH	Cellular Component: cytoplasm (GO:0005737);; Cellular Component: endosome (GO:0005768);; Cellular Component: Golgi apparatus (GO:0005794);; Cellular Component: trans-Golgi network (GO:0005802);; Molecular Function: methyltransferase activity (GO:0008168);; Cellular Component: integral component of membrane (GO:0016021);; Biological Process: methylation (GO:0032259);;	K23870|0.0e+00|pop:7461783|K23870 putative pectin methyltransferase [EC:2.1.1.-] | (RefSeq) probable pectin methyltransferase QUA2	hypothetical protein POPTR_0002s09820g [Populus trichocarpa]
Pca02G009260.1	Potri.002G098050	POPTR_0003s20760.1	—	—	--	--	--
Pca02G009270.1	Potri.002G098100	POPTR_0003s20750.1	AT1G22330	sp|Q9M1S3|ARP1_ARATH	Molecular Function: mRNA binding (GO:0003729);;	K12741|8.3e-21|smo:SELMODRAFT_169811|K12741 heterogeneous nuclear ribonucleoprotein A1/A3 | (RefSeq) hypothetical protein	hypothetical protein POPTR_0002s09830g [Populus trichocarpa]
Pca02G009280.1	Potri.002G098200	POPTR_0003s20740.1	AT1G34790	sp|Q8VWG3|TT1_ARATH	Cellular Component: nucleus (GO:0005634);; Biological Process: regulation of gene expression (GO:0010468);; Biological Process: anatomical structure development (GO:0048856);;	K12309|4.7e-16|lja:Lj3g3v0323160.1|K12309 beta-galactosidase [EC:3.2.1.23] | (RefSeq) Lj3g3v0323160.1; -	hypothetical protein POPTR_0002s09840g [Populus trichocarpa]
Pca02G009290.1	Potri.002G098300	—	AT1G22360	sp|F8WKW1|UGT2_GARJA	Molecular Function: UDP-glycosyltransferase activity (GO:0008194);; Cellular Component: intracellular membrane-bounded organelle (GO:0043231);; Molecular Function: quercetin 3-O-glucosyltransferase activity (GO:0080043);; Molecular Function: quercetin 7-O-glucosyltransferase activity (GO:0080044);;	K22706|2.8e-184|pmum:103319663|K22706 (R)-mandelonitrile beta-glucosyltransferase [EC:2.4.1.354] | (RefSeq) 7-deoxyloganetin glucosyltransferase-like	hypothetical protein POPTR_0002s09850g [Populus trichocarpa]
Pca02G009300.1	Potri.002G098400	POPTR_0001s03800.1	AT1G22360	sp|F8WKW1|UGT2_GARJA	Molecular Function: UDP-glycosyltransferase activity (GO:0008194);; Cellular Component: intracellular membrane-bounded organelle (GO:0043231);; Molecular Function: quercetin 3-O-glucosyltransferase activity (GO:0080043);; Molecular Function: quercetin 7-O-glucosyltransferase activity (GO:0080044);;	K22706|4.3e-198|pmum:103319663|K22706 (R)-mandelonitrile beta-glucosyltransferase [EC:2.4.1.354] | (RefSeq) 7-deoxyloganetin glucosyltransferase-like	UDP-glucuronosyltransferase family protein [Populus trichocarpa]
Pca05G014110.1	Potri.002G106200	—	AT5G10920	sp|Q9LEU8|ARLY_ARATH	Molecular Function: argininosuccinate lyase activity (GO:0004056);; Biological Process: arginine biosynthetic process via ornithine (GO:0042450);;	K01755|8.2e-102|pop:7467203|K01755 argininosuccinate lyase [EC:4.3.2.1] | (RefSeq) argininosuccinate lyase, chloroplastic	hypothetical protein POPTR_0002s10640g [Populus trichocarpa]
Pca05G014100.1	Potri.002G106300	POPTR_0003s20690.1	AT4G38060	—	--	--	hypothetical protein POPTR_0002s10650g [Populus trichocarpa]
Pca05G013600.1	Potri.002G114500	POPTR_0003s20680.1	AT1G58440	sp|O48651|SQE1_PANGI	Molecular Function: squalene monooxygenase activity (GO:0004506);; Cellular Component: integral component of membrane (GO:0016021);; Biological Process: sterol biosynthetic process (GO:0016126);; Molecular Function: flavin adenine dinucleotide binding (GO:0050660);;	K00511|8.1e-283|pop:18096264|K00511 squalene monooxygenase [EC:1.14.14.17] | (RefSeq) squalene monooxygenase	hypothetical protein POPTR_0002s11520g [Populus trichocarpa]
Pca02G011670.1	Potri.002G124250	POPTR_0004s00540.1	—	—	Cellular Component: integral component of membrane (GO:0016021);;	--	--
Pca02G011690.1	Potri.002G124300	POPTR_0004s00550.1	AT5G42940	sp|Q9FMM4|RHG1A_ARATH	Biological Process: reproduction (GO:0000003);; Biological Process: developmental process involved in reproduction (GO:0003006);; Molecular Function: molecular_function (GO:0003674);; Molecular Function: catalytic activity (GO:0003824);; Molecular Function: ubiquitin-protein transferase activity (GO:0004842);; Molecular Function: binding (GO:0005488);; Molecular Function: protein binding (GO:0005…	K22753|2.4e-136|cann:107850661|K22753 E3 ubiquitin-protein ligase RNF6 [EC:2.3.2.27] | (RefSeq) E3 ubiquitin-protein ligase MBR2-like	hypothetical protein POPTR_0002s12590g [Populus trichocarpa]
Pca02G011700.1	Potri.002G124400	POPTR_0004s00560.1	AT4G36930	sp|Q9FUA4|SPT_ARATH	Molecular Function: protein dimerization activity (GO:0046983);;	K12126|2.1e-26|han:110915563|K12126 phytochrome-interacting factor 3 | (RefSeq) transcription factor PIF3-like isoform X1	PREDICTED: transcription factor SPATULA-like isoform X1 [Populus euphratica]
Pca02G011710.1	Potri.002G124500	POPTR_0004s00570.1	AT5G67090	sp|O82777|SBT3_SOLLC	Molecular Function: serine-type endopeptidase activity (GO:0004252);;	K15333|4.9e-87|nsy:104224633|K15333 tRNA guanosine-2'-O-methyltransferase [EC:2.1.1.34] | (RefSeq) uncharacterized protein LOC104224633	hypothetical protein POPTR_0002s12610g [Populus trichocarpa]
Pca02G011720.1	Potri.002G124600	POPTR_0004s00580.1	AT1G45688	—	Cellular Component: integral component of membrane (GO:0016021);;	--	hypothetical protein POPTR_0002s12620g [Populus trichocarpa]
Pca02G011730.1	Potri.002G124700	POPTR_0011s01620.1	AT1G45976	sp|Q9LDD1|BRG3_ARATH	Molecular Function: ubiquitin-protein transferase activity (GO:0004842);;	K19042|2.1e-194|pop:7462874|K19042 E3 ubiquitin-protein ligase BOI and related proteins [EC:2.3.2.27] | (RefSeq) probable BOI-related E3 ubiquitin-protein ligase 3 isoform X2	hypothetical protein POPTR_0002s12630g [Populus trichocarpa]
Pca02G011740.1	Potri.002G124800	POPTR_0004s00620.1	AT1G46264	sp|Q9C635|HSFB4_ARATH	Molecular Function: RNA polymerase II cis-regulatory region sequence-specific DNA binding (GO:0000978);; Molecular Function: DNA-binding transcription factor activity (GO:0003700);; Cellular Component: nucleus (GO:0005634);; Biological Process: cellular response to heat (GO:0034605);; Cellular Component: host cell nucleus (GO:0042025);; Molecular Function: sequence-specific DNA binding (GO:004356…	K09419|5.5e-214|pop:7462875|K09419 heat shock transcription factor, other eukaryote | (RefSeq) heat stress transcription factor B-4	hypothetical protein POPTR_0002s12640g [Populus trichocarpa]
Pca02G011750.1	Potri.002G124900	POPTR_0004s00650.1	AT3G49180	sp|Q9M3B4|RID3_ARATH	Cellular Component: nuclear pre-replicative complex (GO:0005656);; Biological Process: rRNA processing (GO:0006364);; Biological Process: regulation of DNA-dependent DNA replication initiation (GO:0030174);; Cellular Component: Rix1 complex (GO:0097344);;	K14829|2.3e-30|pop:18104875|K14829 pre-rRNA-processing protein IPI3 | (RefSeq) protein ROOT INITIATION DEFECTIVE 3 isoform X1	hypothetical protein POPTR_0002s12650g [Populus trichocarpa]
Pca02G011760.1	Potri.002G125000	POPTR_0004s00660.1	AT3G50330	sp|Q9SND4|HEC2_ARATH	Molecular Function: protein dimerization activity (GO:0046983);;	K12126|1.0e-07|csv:101216738|K12126 phytochrome-interacting factor 3 | (RefSeq) transcription factor PIF3 isoform X1	basic helix-loop-helix family protein [Populus trichocarpa]
Pca02G011770.1	Potri.002G125200	POPTR_0004s00670.1	AT1G45207	—	--	--	PREDICTED: uncharacterized protein LOC105120619 isoform X1 [Populus euphratica]
Pca02G011790.1	Potri.002G125400	POPTR_0011s01560.1	AT1G45249	sp|Q9M7Q4|AI5L5_ARATH	Molecular Function: DNA-binding transcription factor activity (GO:0003700);; Cellular Component: nucleus (GO:0005634);; Biological Process: positive regulation of transcription, DNA-templated (GO:0045893);;	K14432|1.7e-230|pop:7462880|K14432 ABA responsive element binding factor | (RefSeq) bZIP transcription factor TRAB1	bZIP transcription factor 6 family protein [Populus trichocarpa]
Pca02G011990.1	Potri.002G127600	POPTR_0004s00690.1	AT5G44250	—	--	K08287|2.9e-06|cann:107852573|K08287 dual-specificity kinase [EC:2.7.12.1] | (RefSeq) serine/threonine-protein kinase AFC2-like	PREDICTED: uncharacterized protein LOC105120639 [Populus euphratica]
Pca02G012000.1	Potri.002G127700	POPTR_0011s01540.1	AT4G33380	—	Cellular Component: integral component of membrane (GO:0016021);;	K05864|2.2e-12|cvr:CHLNCDRAFT_137318|K05864 peptidyl-prolyl isomerase D [EC:5.2.1.8] | (RefSeq) hypothetical protein	hypothetical protein POPTR_0002s12920g [Populus trichocarpa]
Pca02G012010.1	Potri.002G127800	POPTR_0004s00720.1	AT1G47410	—	--	--	hypothetical protein POPTR_0002s12930g [Populus trichocarpa]
Pca02G012020.1	Potri.002G127900	POPTR_0004s00730.1	AT5G23540	sp|Q9LT08|PSDE_ARATH	Molecular Function: thiol-dependent ubiquitin-specific protease activity (GO:0004843);; Molecular Function: metallopeptidase activity (GO:0008237);; Cellular Component: proteasome regulatory particle, lid subcomplex (GO:0008541);; Biological Process: protein deubiquitination (GO:0016579);; Biological Process: proteasome-mediated ubiquitin-dependent protein catabolic process (GO:0043161);; Molecul…	K03030|1.0e-176|pop:7462893|K03030 26S proteasome regulatory subunit N11 | (RefSeq) 26S proteasome non-ATPase regulatory subunit 14 homolog	hypothetical protein POPTR_0002s12940g [Populus trichocarpa]
Pca02G012030.1	Potri.002G128000	POPTR_0004s01100.1	AT2G26560	sp|O48723|PLP2_ARATH	Molecular Function: phospholipase activity (GO:0004620);; Biological Process: lipid catabolic process (GO:0016042);; Molecular Function: acylglycerol lipase activity (GO:0047372);;	K16815|4.4e-18|gsl:Gasu_03780|K16815 calcium-independent phospholipase A2-gamma | (RefSeq) hypothetical protein	patatin-like family protein [Populus trichocarpa]
Pca02G012040.1	Potri.002G128100	POPTR_0004s01100.1	AT1G47490	sp|Q9SX79|RB47C_ARATH	Molecular Function: mRNA binding (GO:0003729);; Cellular Component: cytosol (GO:0005829);;	K13201|8.9e-46|csl:COCSUDRAFT_20324|K13201 nucleolysin TIA-1/TIAR | (RefSeq) RNA-binding domain-containing protein	PREDICTED: polyadenylate-binding protein RBP47-like [Populus euphratica]
Pca02G012060.1	Potri.002G128300	POPTR_0004s01140.1	AT2G26560	sp|O48723|PLP2_ARATH	Molecular Function: phospholipase activity (GO:0004620);; Biological Process: lipid catabolic process (GO:0016042);; Molecular Function: acylglycerol lipase activity (GO:0047372);;	K16815|3.0e-14|gsl:Gasu_03780|K16815 calcium-independent phospholipase A2-gamma | (RefSeq) hypothetical protein	PREDICTED: patatin-like protein 2 [Populus euphratica]
Pca02G012070.1	Potri.002G128400	POPTR_0004s01140.1	AT5G42690	—	--	K14506|5.6e-21|nnu:109115461|K14506 jasmonic acid-amino synthetase [EC:6.3.2.52] | (RefSeq) uncharacterized LOC109115461	PREDICTED: uncharacterized protein LOC105120648 [Populus euphratica]
Pca02G012080.1	Potri.002G128500	POPTR_0004s01140.1	AT2G26530	—	Cellular Component: plasma membrane (GO:0005886);;	K19042|4.0e-10|nnu:104610044|K19042 E3 ubiquitin-protein ligase BOI and related proteins [EC:2.3.2.27] | (RefSeq) uncharacterized LOC104610044	hypothetical protein POPTR_0002s13000g [Populus trichocarpa]
Pca02G012090.1	Potri.002G128700	POPTR_0004s01220.1	AT5G36210	sp|V5YMB3|DAPB3_PSEMX	Molecular Function: serine-type peptidase activity (GO:0008236);;	K01303|2.7e-18|egu:105053423|K01303 acylaminoacyl-peptidase [EC:3.4.19.1] | (RefSeq) acylamino-acid-releasing enzyme 1 isoform X2	PREDICTED: uncharacterized protein LOC105117173 isoform X2 [Populus euphratica]
Pca02G012100.1	Potri.002G128800	—	AT5G42680	sp|O22227|MIZ1_ARATH	Biological Process: hydrotropism (GO:0010274);;	--	hypothetical protein POPTR_0002s13020g [Populus trichocarpa]
Pca02G012110.1	Potri.002G128900	POPTR_0411s00200.1	AT4G37260	sp|O23160|MYB73_ARATH	Molecular Function: transcription regulatory region sequence-specific DNA binding (GO:0000976);; Molecular Function: DNA-binding transcription factor activity (GO:0003700);; Molecular Function: transcription coregulator activity (GO:0003712);; Cellular Component: nucleus (GO:0005634);; Biological Process: regulation of transcription, DNA-templated (GO:0006355);; Molecular Function: sequence-speci…	K09422|4.0e-48|bna:106409250|K09422 transcription factor MYB, plant | (RefSeq) transcription factor MYB44	hypothetical protein POPTR_0002s13030g [Populus trichocarpa]
Pca02G012120.1	Potri.002G129000	POPTR_0004s01410.1	AT4G09680	sp|D0EL35|CTC1_ARATH	Molecular Function: single-stranded DNA binding (GO:0003697);; Biological Process: telomere maintenance via telomere lengthening (GO:0010833);; Molecular Function: telomeric DNA binding (GO:0042162);; Biological Process: positive regulation of DNA replication (GO:0045740);; Cellular Component: CST complex (GO:1990879);;	--	PREDICTED: CST complex subunit CTC1 isoform X1 [Populus euphratica]
Pca02G012130.1	Potri.002G129100	POPTR_0004s01680.1	AT5G66850	sp|Q9CAD5|YODA_ARATH	Molecular Function: protein kinase activity (GO:0004672);; Molecular Function: ATP binding (GO:0005524);;	K04420|8.7e-147|nau:109224935|K04420 mitogen-activated protein kinase kinase kinase 2 [EC:2.7.11.25] | (RefSeq) mitogen-activated protein kinase kinase kinase YODA-like	hypothetical protein POPTR_0002s13050g [Populus trichocarpa]
Pca02G012150.1	Potri.002G129300	POPTR_0004s02300.1	AT4G33300	sp|Q9SZA7|DRL29_ARATH	Molecular Function: ADP binding (GO:0043531);;	K13457|5.1e-29|ats:109774958|K13457 disease resistance protein RPM1 | (RefSeq) LOC109774958; disease resistance protein RPM1-like	disease resistance family protein [Populus trichocarpa]
Pca02G012160.1	Potri.002G129400	POPTR_0004s02310.1	AT2G26510	sp|Q8GZD4|NAT3_ARATH	Cellular Component: plasma membrane (GO:0005886);; Cellular Component: plasmodesma (GO:0009506);; Cellular Component: integral component of membrane (GO:0016021);; Molecular Function: transmembrane transporter activity (GO:0022857);;	K23717|1.1e-149|gmx:100820533|K23717 solute carrier family 23 (nucleobase transporter), member 2 | (RefSeq) nucleobase-ascorbate transporter 4	PIGMENT DEFECTIVE EMBRYO 135 family protein [Populus trichocarpa]
Pca02G012170.1	Potri.002G129500	POPTR_0004s02320.1	AT1G27040	sp|Q8VYE4|PTR12_ARATH	Molecular Function: peptide:proton symporter activity (GO:0015333);; Cellular Component: integral component of membrane (GO:0016021);; Molecular Function: oligopeptide transmembrane transporter activity (GO:0035673);; Molecular Function: peptide transmembrane transporter activity (GO:1904680);;	K14638|1.7e-269|pop:7483752|K14638 solute carrier family 15 (peptide/histidine transporter), member 3/4 | (RefSeq) protein NRT1/ PTR FAMILY 4.5 isoform X3	PREDICTED: protein NRT1/ PTR FAMILY 4.5-like isoform X1 [Populus euphratica]
Pca02G012180.1	Potri.002G129600	POPTR_0004s02300.1	AT1G47655	sp|Q9SX97|DOF16_ARATH	Molecular Function: DNA binding (GO:0003677);; Cellular Component: nucleus (GO:0005634);; Biological Process: regulation of transcription, DNA-templated (GO:0006355);;	K16222|6.1e-21|boe:106325009|K16222 Dof zinc finger protein DOF5.5 | (RefSeq) cyclic dof factor 1-like	hypothetical protein POPTR_0002s13100g [Populus trichocarpa]
Pca02G012190.1	Potri.002G129700	POPTR_0004s02370.1	AT5G25900	sp|Q93ZB2|KO1_ARATH	Molecular Function: iron ion binding (GO:0005506);; Cellular Component: endoplasmic reticulum (GO:0005783);; Biological Process: gibberellin biosynthetic process (GO:0009686);; Cellular Component: chloroplast outer membrane (GO:0009707);; Biological Process: ent-kaurene oxidation to kaurenoic acid (GO:0010241);; Cellular Component: integral component of membrane (GO:0016021);; Molecular Function:…	K04122|3.3e-297|pop:18096306|K04122 ent-kaurene oxidase [EC:1.14.14.86] | (RefSeq) ent-kaurene oxidase, chloroplastic	PREDICTED: ent-kaurene oxidase, chloroplastic [Populus euphratica]
Pca02G012200.1	Potri.002G129800	POPTR_0004s02370.1	AT4G33280	sp|Q8RYD1|REM16_ARATH	Molecular Function: DNA binding (GO:0003677);; Cellular Component: nucleus (GO:0005634);;	--	transcriptional factor B3 family protein [Populus trichocarpa]
Pca02G012210.1	Potri.002G129900	POPTR_0004s02530.1	AT4G33280	sp|Q8RYD1|REM16_ARATH	Molecular Function: DNA binding (GO:0003677);; Cellular Component: nucleus (GO:0005634);;	--	PREDICTED: B3 domain-containing protein REM16-like [Populus euphratica]
Pca02G012230.1	Potri.002G130100	POPTR_0004s02500.1	AT1G47640	sp|Q28FY5|TM147_XENTR	Cellular Component: integral component of membrane (GO:0016021);;	--	hypothetical protein POPTR_0002s13160g [Populus trichocarpa]
Pca02G014510.1	Potri.002G154000	POPTR_0004s02530.1	AT1G33060	sp|B5X570|NAC14_ARATH	Molecular Function: DNA binding (GO:0003677);; Cellular Component: nucleus (GO:0005634);; Biological Process: regulation of transcription, DNA-templated (GO:0006355);;	K00521|1.1e-17|cmos:111447866|K00521 ferric-chelate reductase [EC:1.16.1.7] | (RefSeq) ferric reduction oxidase 7, chloroplastic-like	hypothetical protein POPTR_0002s15530g [Populus trichocarpa]
Pca02G014520.1	Potri.002G154100	POPTR_0138s00210.1	AT4G35580	sp|B5X570|NAC14_ARATH	Molecular Function: DNA binding (GO:0003677);; Cellular Component: nucleus (GO:0005634);; Biological Process: regulation of transcription, DNA-templated (GO:0006355);;	K00521|1.8e-17|cmos:111447866|K00521 ferric-chelate reductase [EC:1.16.1.7] | (RefSeq) ferric reduction oxidase 7, chloroplastic-like	PREDICTED: uncharacterized protein LOC105124916 isoform X1 [Populus euphratica]
Pca02G014530.1	Potri.002G154200	POPTR_0004s02560.1	AT4G35580	sp|F4JN35|NTL9_ARATH	Molecular Function: DNA binding (GO:0003677);; Cellular Component: nucleus (GO:0005634);; Biological Process: regulation of transcription, DNA-templated (GO:0006355);;	K00521|2.1e-24|cmos:111447866|K00521 ferric-chelate reductase [EC:1.16.1.7] | (RefSeq) ferric reduction oxidase 7, chloroplastic-like	hypothetical protein POPTR_0002s15560g [Populus trichocarpa]
Pca02G014550.1	Potri.002G154400	POPTR_0004s02560.1	AT4G00750	sp|Q9ZPH9|PMTF_ARATH	Cellular Component: cytoplasm (GO:0005737);; Cellular Component: endosome (GO:0005768);; Cellular Component: Golgi apparatus (GO:0005794);; Cellular Component: trans-Golgi network (GO:0005802);; Molecular Function: methyltransferase activity (GO:0008168);; Cellular Component: integral component of membrane (GO:0016021);; Biological Process: methylation (GO:0032259);;	K23872|3.2e-145|sita:101772091|K23872 putative homogalacturonan methyltransferase [EC:2.1.1.-] | (RefSeq) probable methyltransferase PMT13	dehydration-responsive family protein [Populus trichocarpa]
Pca02G014560.1	Potri.002G154500	POPTR_0004s02560.1	AT3G61140	sp|P45432|CSN1_ARATH	Biological Process: protein deneddylation (GO:0000338);; Cellular Component: COP9 signalosome (GO:0008180);;	K12175|2.2e-249|pop:7494044|K12175 COP9 signalosome complex subunit 1 | (RefSeq) COP9 signalosome complex subunit 1 isoform X1	COP9 signalosome complex subunit 1 family protein [Populus trichocarpa]
Pca02G014570.1	Potri.002G154600	POPTR_0004s02560.1	AT4G01310	sp|O04603|RK5_ARATH	Biological Process: ribosomal large subunit assembly (GO:0000027);; Molecular Function: RNA binding (GO:0003723);; Molecular Function: structural constituent of ribosome (GO:0003735);; Biological Process: translation (GO:0006412);; Cellular Component: cytosolic ribosome (GO:0022626);;	K02931|4.7e-146|pop:7494045|K02931 large subunit ribosomal protein L5 | (RefSeq) 50S ribosomal protein L5, chloroplastic	hypothetical protein POPTR_0002s15600g [Populus trichocarpa]
Pca02G014600.1	Potri.002G154700	POPTR_0004s02560.1	AT4G00730	sp|Q0WV12|ANL2_ARATH	Cellular Component: nucleus (GO:0005634);; Biological Process: regulation of transcription, DNA-templated (GO:0006355);; Molecular Function: lipid binding (GO:0008289);; Molecular Function: sequence-specific DNA binding (GO:0043565);;	K09338|0.0e+00|pop:7461746|K09338 homeobox-leucine zipper protein | (RefSeq) homeobox-leucine zipper protein ANTHOCYANINLESS 2 isoform X1	homeodomain family protein [Populus trichocarpa]
Pca02G014620.1	Potri.002G155000	POPTR_0004s02570.1	AT4G00720	sp|Q96287|KSG8_ARATH	Molecular Function: protein serine/threonine kinase activity (GO:0004674);; Molecular Function: ATP binding (GO:0005524);; Cellular Component: cytoplasm (GO:0005737);; Cellular Component: cytosol (GO:0005829);; Biological Process: signal transduction (GO:0007165);;	K00924|2.5e-267|pop:7494048|K00924 kinase [EC:2.7.1.-] | (RefSeq) shaggy-related protein kinase theta isoform X2	PREDICTED: shaggy-related protein kinase theta-like isoform X3 [Populus euphratica]
Pca02G014630.1	Potri.002G155100	POPTR_0004s02600.1	AT3G61170	sp|Q9ZUW3|PP172_ARATH	Molecular Function: zinc ion binding (GO:0008270);; Biological Process: RNA modification (GO:0009451);; Cellular Component: intracellular membrane-bounded organelle (GO:0043231);;	K22262|6.1e-157|qsu:112034235|K22262 WD repeat and FYVE domain-containing protein 3 | (RefSeq) protein SPIRRIG	hypothetical protein POPTR_0002s15650g [Populus trichocarpa]
Pca02G014640.1	Potri.002G155200	POPTR_0004s02710.1	AT3G61180	sp|Q93Z92|RING4_ARATH	Cellular Component: integral component of membrane (GO:0016021);;	K13148|1.2e-78|egu:105053331|K13148 integrator complex subunit 11 [EC:3.1.27.-] | (RefSeq) uncharacterized protein LOC105053331	zinc finger family protein [Populus trichocarpa]
Pca02G014650.1	Potri.002G155300	POPTR_0004s02730.1	AT2G45760	sp|Q58FX0|BAP2_ARATH	--	K03110|8.9e-19|cmax:111479767|K03110 fused signal recognition particle receptor | (RefSeq) cell division protein FtsY homolog, chloroplastic-like isoform X1	BON association protein 1 [Populus trichocarpa]
Pca02G014660.1	Potri.002G155350	POPTR_0004s02750.1	—	—	--	--	--
Pca02G014680.1	Potri.002G155400	POPTR_0004s02760.1	AT2G45770	sp|O80842|CFTSY_ARATH	Molecular Function: GTP binding (GO:0005525);; Biological Process: SRP-dependent cotranslational protein targeting to membrane (GO:0006614);; Biological Process: cell division (GO:0051301);;	K03110|2.0e-68|pop:7464911|K03110 fused signal recognition particle receptor | (RefSeq) cell division protein FtsY homolog, chloroplastic	hypothetical protein POPTR_0002s15680g, partial [Populus trichocarpa]
Pca02G014690.1	Potri.002G155500	POPTR_0004s02760.1	AT3G61200	—	Molecular Function: acyl-CoA hydrolase activity (GO:0047617);;	K17362|2.9e-88|pop:7494052|K17362 acyl-coenzyme A thioesterase 13 [EC:3.1.2.-] | (RefSeq) uncharacterized protein LOC7494052	thioesterase family protein [Populus trichocarpa]
Pca02G014700.1	Potri.002G155600	POPTR_0004s04010.1	AT1G63220	sp|Q9C8S6|PP16B_ARATH	Cellular Component: cellular_component (GO:0005575);; Cellular Component: intracellular (GO:0005622);; Cellular Component: obsolete cell (GO:0005623);; Cellular Component: cytoplasm (GO:0005737);; Cellular Component: obsolete intracellular part (GO:0044424);; Cellular Component: obsolete cell part (GO:0044464);;	K01803|1.3e-23|sbi:8057784|K01803 triosephosphate isomerase (TIM) [EC:5.3.1.1] | (RefSeq) triosephosphate isomerase, cytosolic	C2 domain-containing family protein [Populus trichocarpa]
Pca02G014710.1	Potri.002G155700	POPTR_0004s04020.1	—	—	--	--	hypothetical protein POPTR_0002s15710g [Populus trichocarpa]
Pca02G014720.1	Potri.002G155800	POPTR_0004s04030.1	AT4G00585	—	--	--	unknown [Populus trichocarpa x Populus deltoides]
Pca02G014730.1	Potri.002G156000	POPTR_0004s04040.1	AT4G00570	sp|P37225|MAON_SOLTU	Molecular Function: malic enzyme activity (GO:0004470);; Molecular Function: malate dehydrogenase (decarboxylating) (NAD+) activity (GO:0004471);; Cellular Component: mitochondrion (GO:0005739);; Biological Process: pyruvate metabolic process (GO:0006090);; Biological Process: malate metabolic process (GO:0006108);; Molecular Function: metal ion binding (GO:0046872);; Molecular Function: NAD bind…	K00028|0.0e+00|pop:7494056|K00028 malate dehydrogenase (decarboxylating) [EC:1.1.1.39] | (RefSeq) NAD-dependent malic enzyme 59 kDa isoform, mitochondrial	NAD-dependent malic enzyme family protein [Populus trichocarpa]
Pca02G016850.1	Potri.002G179300	POPTR_0004s04050.1	AT1G05600	sp|Q9SYK1|PPR11_ARATH	Molecular Function: molecular_function (GO:0003674);; Molecular Function: nucleic acid binding (GO:0003676);; Molecular Function: RNA binding (GO:0003723);; Molecular Function: catalytic activity (GO:0003824);; Molecular Function: nuclease activity (GO:0004518);; Molecular Function: endonuclease activity (GO:0004519);; Molecular Function: binding (GO:0005488);; Molecular Function: protein binding…	K17964|3.5e-41|smo:SELMODRAFT_424099|K17964 leucine-rich PPR motif-containing protein, mitochondrial | (RefSeq) hypothetical protein	pentatricopeptide repeat-containing family protein [Populus trichocarpa]
Pca02G016860.1	Potri.002G179400	POPTR_0004s04060.1	AT5G24510	sp|P52855|RLA1_MAIZE	Molecular Function: structural constituent of ribosome (GO:0003735);; Cellular Component: ribosome (GO:0005840);; Biological Process: translational elongation (GO:0006414);;	K02942|5.8e-41|pop:7478800|K02942 large subunit ribosomal protein LP1 | (RefSeq) 60S acidic ribosomal protein P1	unknown [Populus trichocarpa]
Pca02G016870.1	Potri.002G179500	POPTR_0004s04070.1	AT1G01090	sp|O24457|ODPA3_ARATH	Molecular Function: pyruvate dehydrogenase (acetyl-transferring) activity (GO:0004739);; Biological Process: acetyl-CoA biosynthetic process from pyruvate (GO:0006086);; Cellular Component: intracellular membrane-bounded organelle (GO:0043231);;	K00161|3.9e-254|pop:7478801|K00161 pyruvate dehydrogenase E1 component alpha subunit [EC:1.2.4.1] | (RefSeq) pyruvate dehydrogenase E1 component subunit alpha-3, chloroplastic	hypothetical protein POPTR_0002s18020g [Populus trichocarpa]
Pca02G016880.1	Potri.002G179600	POPTR_0004s04080.1	AT4G01400	sp|Q8L838|COG4_ARATH	Cellular Component: endoplasmic reticulum (GO:0005783);; Biological Process: Golgi vesicle transport (GO:0048193);;	K20291|0.0e+00|pop:7487744|K20291 conserved oligomeric Golgi complex subunit 4 | (RefSeq) conserved oligomeric Golgi complex subunit 4	hypothetical protein POPTR_0002s18030g [Populus trichocarpa]
Pca02G016890.1	Potri.002G179800	POPTR_0004s04100.1	AT5G24470	sp|Q689G6|PRR95_ORYSJ	Biological Process: phosphorelay signal transduction system (GO:0000160);; Cellular Component: nucleus (GO:0005634);;	K12130|0.0e+00|pop:7487745|K12130 pseudo-response regulator 5 | (RefSeq) two-component response regulator-like PRR95 isoform X1	hypothetical protein POPTR_0002s18050g [Populus trichocarpa]
Pca02G016900.1	Potri.002G180000	POPTR_0004s04120.1	AT4G01410	sp|Q9SJ54|NHL12_ARATH	Cellular Component: plasmodesma (GO:0009506);; Cellular Component: anchored component of plasma membrane (GO:0046658);;	--	harpin-induced family protein [Populus trichocarpa]
Pca02G016910.1	Potri.002G180100	POPTR_0004s04140.1	AT2G46800	sp|Q9ZT63|MTP1_ARATH	Molecular Function: cation transmembrane transporter activity (GO:0008324);; Cellular Component: integral component of membrane (GO:0016021);;	K14689|9.9e-217|pop:7478804|K14689 solute carrier family 30 (zinc transporter), member 2 | (RefSeq) metal tolerance protein 1 isoform X2	metal tolerance protein 1 [Populus trichocarpa]
Pca02G016920.1	Potri.002G180300	POPTR_0004s04160.1	AT2G46810	sp|Q700E4|BH067_ARATH	Molecular Function: protein dimerization activity (GO:0046983);;	K20558|3.5e-25|adu:107495120|K20558 transcription factor SPEECHLESS | (RefSeq) transcription factor SPEECHLESS	PREDICTED: transcription factor bHLH67-like [Populus euphratica]
Pca02G016930.1	Potri.002G180400	POPTR_0004s05790.1	AT2G46820	sp|Q8LCA1|CUT1B_ARATH	Cellular Component: thylakoid (GO:0009579);;	K01092|7.1e-10|boe:106307850|K01092 myo-inositol-1(or 4)-monophosphatase [EC:3.1.3.25] | (RefSeq) phosphatase IMPL1, chloroplastic-like isoform X1	Thylakoid membrane phosphoprotein 14 kDa [Populus trichocarpa]
Pca02G016940.1	Potri.002G180600	POPTR_0004s05800.1	AT5G54160	sp|A0A4P8DY91|COMTS_PEUPR	Molecular Function: O-methyltransferase activity (GO:0008171);; Molecular Function: S-adenosylmethionine-dependent methyltransferase activity (GO:0008757);; Biological Process: aromatic compound biosynthetic process (GO:0019438);; Biological Process: methylation (GO:0032259);; Molecular Function: protein dimerization activity (GO:0046983);;	K13066|1.0e-207|pop:18096397|K13066 caffeic acid 3-O-methyltransferase [EC:2.1.1.68] | (RefSeq) caffeic acid 3-O-methyltransferase	eugenol O-methyltransferase family protein [Populus trichocarpa]
Pca02G016950.1	Potri.002G180600	—	AT5G54160	sp|A0A4P8DY91|COMTS_PEUPR	Molecular Function: O-methyltransferase activity (GO:0008171);; Molecular Function: S-adenosylmethionine-dependent methyltransferase activity (GO:0008757);; Biological Process: aromatic compound biosynthetic process (GO:0019438);; Biological Process: methylation (GO:0032259);; Molecular Function: protein dimerization activity (GO:0046983);;	K13066|2.5e-206|pop:18096397|K13066 caffeic acid 3-O-methyltransferase [EC:2.1.1.68] | (RefSeq) caffeic acid 3-O-methyltransferase	eugenol O-methyltransferase family protein [Populus trichocarpa]
Pca02G016960.1	Potri.002G180600	POPTR_0004s05820.1	AT5G54160	sp|A0A4P8DY91|COMTS_PEUPR	Molecular Function: O-methyltransferase activity (GO:0008171);; Molecular Function: S-adenosylmethionine-dependent methyltransferase activity (GO:0008757);; Biological Process: aromatic compound biosynthetic process (GO:0019438);; Biological Process: methylation (GO:0032259);; Molecular Function: protein dimerization activity (GO:0046983);;	K13066|7.4e-203|pop:18096397|K13066 caffeic acid 3-O-methyltransferase [EC:2.1.1.68] | (RefSeq) caffeic acid 3-O-methyltransferase	eugenol O-methyltransferase family protein [Populus trichocarpa]
Pca02G016970.1	Potri.002G180600	POPTR_0004s05830.1	AT5G54160	sp|A0A4P8DY91|COMTS_PEUPR	Molecular Function: O-methyltransferase activity (GO:0008171);; Molecular Function: S-adenosylmethionine-dependent methyltransferase activity (GO:0008757);; Biological Process: aromatic compound biosynthetic process (GO:0019438);; Biological Process: methylation (GO:0032259);; Molecular Function: protein dimerization activity (GO:0046983);;	K13066|4.9e-207|pop:18096397|K13066 caffeic acid 3-O-methyltransferase [EC:2.1.1.68] | (RefSeq) caffeic acid 3-O-methyltransferase	eugenol O-methyltransferase family protein [Populus trichocarpa]
Pca02G016980.1	Potri.002G180800	POPTR_0004s05840.1	AT1G01060	sp|A0A0G3VTN5|LHY_PETHY	Molecular Function: DNA binding (GO:0003677);; Cellular Component: nucleus (GO:0005634);;	K12133|0.0e+00|pop:7478808|K12133 MYB-related transcription factor LHY | (RefSeq) protein LHY	hypothetical protein POPTR_0002s18190g [Populus trichocarpa]
Pca02G016990.1	Potri.002G181000	POPTR_0004s05860.1	AT3G61960	sp|Q94C95|ATG1A_ARATH	Molecular Function: protein kinase activity (GO:0004672);; Molecular Function: ATP binding (GO:0005524);;	K08269|0.0e+00|pop:7478809|K08269 serine/threonine-protein kinase ULK2 [EC:2.7.11.1] | (RefSeq) serine/threonine-protein kinase ATG1a	PREDICTED: serine/threonine-protein kinase ATG1-like isoform X1 [Populus euphratica]
Pca02G017000.1	Potri.002G181100	POPTR_0004s05880.1	AT2G46850	sp|Q8S8N4|Y2685_ARATH	Molecular Function: protein serine/threonine kinase activity (GO:0004674);; Molecular Function: ATP binding (GO:0005524);; Cellular Component: plasma membrane (GO:0005886);; Biological Process: protein phosphorylation (GO:0006468);; Biological Process: cell surface receptor signaling pathway (GO:0007166);; Molecular Function: polysaccharide binding (GO:0030247);;	K23544|1.3e-37|brp:103842861|K23544 serine incorporator 1/3 | (RefSeq) serine incorporator 3	hypothetical protein POPTR_0002s18210g [Populus trichocarpa]
Pca02G017010.1	Potri.002G181300	POPTR_0004s09110.1	AT1G01050	sp|Q93V56|IPYR1_ARATH	Molecular Function: magnesium ion binding (GO:0000287);; Molecular Function: inorganic diphosphatase activity (GO:0004427);; Cellular Component: cytoplasm (GO:0005737);; Biological Process: phosphate-containing compound metabolic process (GO:0006796);;	K01507|1.9e-121|pop:18096401|K01507 inorganic pyrophosphatase [EC:3.6.1.1] | (RefSeq) soluble inorganic pyrophosphatase 1 isoform X2	soluble inorganic pyrophosphatase [Populus tremula x Populus tremuloides]
Pca02G017020.1	Potri.002G181400	POPTR_0004s09120.1	AT1G01040	sp|Q9SP32|DCL1_ARATH	Molecular Function: RNA binding (GO:0003723);; Molecular Function: ribonuclease III activity (GO:0004525);; Molecular Function: ATP binding (GO:0005524);; Biological Process: RNA processing (GO:0006396);; Biological Process: gene silencing by RNA (GO:0031047);;	K11592|0.0e+00|pop:18096402|K11592 endoribonuclease Dicer [EC:3.1.26.-] | (RefSeq) endoribonuclease Dicer homolog 1 isoform X2	Endoribonuclease Dicer family protein [Populus trichocarpa]
Pca02G018570.1	Potri.002G198500	POPTR_0004s09130.1	AT4G26300	sp|O23247|SYRM_ARATH	Molecular Function: arginine-tRNA ligase activity (GO:0004814);; Molecular Function: ATP binding (GO:0005524);; Cellular Component: cytoplasm (GO:0005737);; Biological Process: arginyl-tRNA aminoacylation (GO:0006420);;	K01887|0.0e+00|pop:7460441|K01887 arginyl-tRNA synthetase [EC:6.1.1.19] | (RefSeq) arginine--tRNA ligase, chloroplastic/mitochondrial isoform X2	arginyl-tRNA synthetase family protein [Populus trichocarpa]
Pca02G018580.1	Potri.002G198600	POPTR_0004s09140.1	AT3G55010	sp|P52424|PUR5_VIGUN	Molecular Function: phosphoribosylformylglycinamidine cyclo-ligase activity (GO:0004641);; Biological Process: 'de novo' IMP biosynthetic process (GO:0006189);;	K01933|2.5e-220|pop:7478861|K01933 phosphoribosylformylglycinamidine cyclo-ligase [EC:6.3.3.1] | (RefSeq) phosphoribosylformylglycinamidine cyclo-ligase, chloroplastic/mitochondrial	hypothetical protein POPTR_0002s19970g [Populus trichocarpa]
Pca02G018590.1	Potri.002G198700	POPTR_0004s09140.1	AT1G13020	—	Molecular Function: translation initiation factor activity (GO:0003743);;	--	PREDICTED: uncharacterized protein LOC105137952 [Populus euphratica]
Pca02G018600.1	Potri.002G198800	POPTR_0004s09140.1	AT5G38700	—	--	--	hypothetical protein POPTR_0002s19990g [Populus trichocarpa]
Pca02G018610.1	Potri.002G199100	POPTR_0004s09150.1	AT4G02160	—	--	--	hypothetical protein POPTR_0002s20010g [Populus trichocarpa]
Pca02G018620.1	Potri.002G199200	POPTR_0004s09150.1	AT1G67030	sp|Q39265|ZFP6_ARATH	Molecular Function: transcription regulatory region sequence-specific DNA binding (GO:0000976);; Molecular Function: DNA-binding transcription factor activity (GO:0003700);; Cellular Component: nucleus (GO:0005634);; Biological Process: cytokinin-activated signaling pathway (GO:0009736);; Biological Process: gibberellic acid mediated signaling pathway (GO:0009740);; Biological Process: trichome d…	K10773|8.3e-07|egu:105039152|K10773 endonuclease III [EC:4.2.99.18] | (RefSeq) putative DNA glycosylase At3g47830 isoform X1	hypothetical protein POPTR_0002s20020g [Populus trichocarpa]
Pca02G018640.1	Potri.002G199300	POPTR_0004s09150.1	AT1G10240	sp|Q9SY66|FRS11_ARATH	Cellular Component: nucleus (GO:0005634);; Biological Process: regulation of transcription, DNA-templated (GO:0006355);; Molecular Function: zinc ion binding (GO:0008270);;	K17604|8.6e-68|brp:103841834|K17604 zinc finger SWIM domain-containing protein 3 | (RefSeq) protein FAR1-RELATED SEQUENCE 5 isoform X1	hypothetical protein POPTR_0002s20030g [Populus trichocarpa]
Pca02G018660.1	Potri.002G199600	POPTR_0004s09160.1	AT3G06720	sp|Q96321|IMPA1_ARATH	Cellular Component: cytoplasm (GO:0005737);; Biological Process: protein import into nucleus (GO:0006606);; Cellular Component: host cell nucleus (GO:0042025);; Molecular Function: nuclear import signal receptor activity (GO:0061608);;	K15042|3.9e-265|pop:7460436|K15042 importin subunit alpha-6/7 | (RefSeq) importin subunit alpha	hypothetical protein POPTR_0002s20060g [Populus trichocarpa]
Pca02G018670.1	Potri.002G199700	POPTR_0004s09160.1	AT4G13030	—	--	--	hypothetical protein POPTR_0002s20070g [Populus trichocarpa]
Pca02G018680.1	Potri.002G199800	POPTR_0004s09240.1	AT4G16141	sp|Q9FJ10|GAT16_ARATH	Biological Process: regulation of transcription, DNA-templated (GO:0006355);; Molecular Function: zinc ion binding (GO:0008270);; Molecular Function: sequence-specific DNA binding (GO:0043565);;	K09184|5.6e-08|dcr:108219662|K09184 GATA-binding protein, other eukaryote | (RefSeq) GATA transcription factor 11-like	hypothetical protein POPTR_0002s20080g [Populus trichocarpa]
Pca02G018690.1	Potri.002G199900	POPTR_0004s09250.1	AT2G30620	sp|P23444|H1_MAIZE	Cellular Component: nucleosome (GO:0000786);; Molecular Function: double-stranded DNA binding (GO:0003690);; Cellular Component: nucleus (GO:0005634);; Biological Process: nucleosome assembly (GO:0006334);; Biological Process: regulation of transcription, DNA-templated (GO:0006355);; Biological Process: nucleosome positioning (GO:0016584);; Biological Process: chromosome condensation (GO:0030261)…	K11275|2.6e-93|pop:7460433|K11275 histone H1/5 | (RefSeq) histone H1	hypothetical protein POPTR_0002s20090g [Populus trichocarpa]
Pca02G018700.1	Potri.002G200000	POPTR_0004s09280.1	AT2G47485	—	--	--	hypothetical protein POPTR_0002s20100g [Populus trichocarpa]
Pca02G018720.1	Potri.002G200200	POPTR_0004s09290.1	AT3G62660	sp|Q8VYF4|GATL7_ARATH	Cellular Component: Golgi apparatus (GO:0005794);; Molecular Function: transferase activity, transferring glycosyl groups (GO:0016757);;	K20893|7.5e-118|cic:CICLE_v10025952mg|K20893 probable galacturonosyltransferase-like 1 [EC:2.4.1.-] | (RefSeq) hypothetical protein	glycosyl transferase family 8 family protein [Populus trichocarpa]
Pca02G018730.1	Potri.002G200300	POPTR_0004s09300.1	AT1G02730	sp|Q9SRW9|CSLD5_ARATH	Cellular Component: Golgi apparatus (GO:0005794);; Cellular Component: trans-Golgi network (GO:0005802);; Cellular Component: plasma membrane (GO:0005886);; Biological Process: plant-type primary cell wall biogenesis (GO:0009833);; Cellular Component: integral component of membrane (GO:0016021);; Molecular Function: cellulose synthase (UDP-forming) activity (GO:0016760);; Biological Process: cell…	K00770|0.0e+00|pop:7478856|K00770 1,4-beta-D-xylan synthase [EC:2.4.2.24] | (RefSeq) cellulose synthase-like protein D5	cellulose synthase family protein [Populus trichocarpa]
Pca02G018740.1	Potri.002G200400	POPTR_0004s09310.1	AT5G26980	sp|O65359|SYP41_ARATH	Molecular Function: SNARE binding (GO:0000149);; Molecular Function: SNAP receptor activity (GO:0005484);; Biological Process: intracellular protein transport (GO:0006886);; Biological Process: vesicle fusion (GO:0006906);; Cellular Component: endomembrane system (GO:0012505);; Cellular Component: integral component of membrane (GO:0016021);; Cellular Component: SNARE complex (GO:0031201);; Biolo…	K08489|4.2e-165|pop:7460430|K08489 syntaxin 16 | (RefSeq) syntaxin-41	Syntaxin 42 family protein [Populus trichocarpa]
Pca02G018760.1	Potri.002G200500	POPTR_0004s09330.1	AT3G05700	sp|Q84J70|DI193_ARATH	--	K22376|5.6e-42|dcr:108196719|K22376 E3 ubiquitin-protein ligase KCMF1 [EC:2.3.2.27] | (RefSeq) protein DEHYDRATION-INDUCED 19 homolog 4-like	PREDICTED: protein DEHYDRATION-INDUCED 19 homolog 6-like [Populus euphratica]
Pca02G018770.1	Potri.002G200600	POPTR_0004s09350.1	AT4G02210	sp|Q9FFJ8|LIMYB_ARATH	--	K07517|2.3e-27|atr:18427060|K07517 Delta3-Delta2-enoyl-CoA isomerase [EC:5.3.3.8] | (RefSeq) uncharacterized protein LOC18427060	PREDICTED: uncharacterized protein LOC105113349 [Populus euphratica]
Pca02G018780.1	Potri.002G200900	POPTR_0229s00220.1	AT2G47490	sp|O22261|NDT1_ARATH	Molecular Function: ATP transmembrane transporter activity (GO:0005347);; Cellular Component: integral component of membrane (GO:0016021);; Biological Process: NAD transmembrane transport (GO:0035352);; Molecular Function: NAD transmembrane transporter activity (GO:0051724);;	K15115|1.5e-183|pop:7460198|K15115 solute carrier family 25 (mitochondrial folate transporter), member 32 | (RefSeq) nicotinamide adenine dinucleotide transporter 1, chloroplastic	mitochondrial substrate carrier family protein [Populus trichocarpa]
Pca02G018790.1	Potri.002G201000	POPTR_0229s00230.1	AT2G47500	sp|F4IL57|KN14I_ARATH	Molecular Function: microtubule motor activity (GO:0003777);; Molecular Function: ATP binding (GO:0005524);; Cellular Component: kinesin complex (GO:0005871);; Cellular Component: microtubule (GO:0005874);; Biological Process: microtubule-based movement (GO:0007018);; Molecular Function: microtubule binding (GO:0008017);; Molecular Function: ATPase activity (GO:0016887);;	K10406|0.0e+00|pop:7478854|K10406 kinesin family member C2/C3 | (RefSeq) kinesin-like protein KIN-14I	PREDICTED: kinesin-4-like [Populus euphratica]
Pca02G018810.1	Potri.002G201200	POPTR_0229s00240.1	AT4G02220	sp|Q2YDC9|PDCD2_BOVIN	Cellular Component: cytoplasm (GO:0005737);; Molecular Function: metal ion binding (GO:0046872);;	K14801|1.7e-243|pop:7487805|K14801 pre-rRNA-processing protein TSR4 | (RefSeq) programmed cell death protein 2	PREDICTED: programmed cell death protein 2 isoform X3 [Populus euphratica]
Pca02G018820.1	Potri.002G201300	POPTR_0004s09400.1	AT5G50950	sp|P93033|FUM1_ARATH	Molecular Function: fumarate hydratase activity (GO:0004333);; Cellular Component: mitochondrion (GO:0005739);; Biological Process: tricarboxylic acid cycle (GO:0006099);; Biological Process: fumarate metabolic process (GO:0006106);; Biological Process: malate metabolic process (GO:0006108);; Cellular Component: tricarboxylic acid cycle enzyme complex (GO:0045239);;	K01679|3.7e-282|pop:7487804|K01679 fumarate hydratase, class II [EC:4.2.1.2] | (RefSeq) fumarate hydratase 1, mitochondrial	Fumarate hydratase 1 family protein [Populus trichocarpa]
Pca02G018830.1	Potri.002G201400	—	AT1G33390	sp|Q9C813|DEAHD_ARATH	Molecular Function: nucleic acid binding (GO:0003676);; Molecular Function: helicase activity (GO:0004386);; Molecular Function: ATP binding (GO:0005524);;	K14780|0.0e+00|pop:7487803|K14780 ATP-dependent RNA helicase DHX37/DHR1 [EC:3.6.4.13] | (RefSeq) ATP-dependent RNA helicase DEAH13 isoform X1	hypothetical protein POPTR_0002s20250g [Populus trichocarpa]
Pca02G018840.1	Potri.002G201500	—	AT2G40940	sp|Q53RH0|ERS1_ORYSJ	Molecular Function: phosphorelay sensor kinase activity (GO:0000155);; Cellular Component: endoplasmic reticulum (GO:0005783);; Cellular Component: integral component of membrane (GO:0016021);; Molecular Function: ethylene receptor activity (GO:0038199);; Molecular Function: ethylene binding (GO:0051740);;	K14509|0.0e+00|pop:7478853|K14509 ethylene receptor [EC:2.7.13.-] | (RefSeq) ethylene response sensor 1	ethylene receptor family protein [Populus trichocarpa]
Pca02G018850.1	Potri.002G201600	—	AT2G47520	sp|P42736|RAP23_ARATH	Molecular Function: DNA binding (GO:0003677);; Molecular Function: DNA-binding transcription factor activity (GO:0003700);; Cellular Component: nucleus (GO:0005634);;	K09286|1.5e-172|pop:7487802|K09286 EREBP-like factor | (RefSeq) ethylene-responsive transcription factor ERF071	hypothetical protein POPTR_0002s20270g [Populus trichocarpa]
Pca02G018860.1	Potri.002G201800	POPTR_0004s10790.1	AT4G02270	sp|O81417|SRPP_ARATH	Cellular Component: cell periphery (GO:0071944);;	K10955|4.2e-20|bvg:104905407|K10955 mucin-2 | (RefSeq) mucin-2-like	hypothetical protein POPTR_0002s20290g [Populus trichocarpa]
Pca02G018870.1	Potri.002G201900	POPTR_0004s10800.1	AT2G47540	sp|O81417|SRPP_ARATH	Cellular Component: integral component of membrane (GO:0016021);;	K10955|1.8e-19|bvg:104905407|K10955 mucin-2 | (RefSeq) mucin-2-like	pollen Ole e 1 allergen and extensin family protein [Populus trichocarpa]
Pca02G018890.1	Potri.002G201900	POPTR_0105s00210.1	AT2G47540	sp|O81417|SRPP_ARATH	Cellular Component: integral component of membrane (GO:0016021);;	K10955|6.7e-19|bvg:104905407|K10955 mucin-2 | (RefSeq) mucin-2-like	pollen Ole e 1 allergen and extensin family protein [Populus trichocarpa]
Pca02G018880.1	Potri.002G202000	POPTR_0004s10930.1	—	—	--	--	hypothetical protein POPTR_0002s20310g [Populus trichocarpa]
Pca02G018900.1	Potri.002G202000	POPTR_0004s10950.1	—	—	--	--	hypothetical protein POPTR_0002s20310g [Populus trichocarpa]
Pca18G005470.1	Potri.002G210500	POPTR_0004s10950.1	—	—	--	--	hypothetical protein POPTR_0008s21815g [Populus trichocarpa]
Pca02G020510.1	Potri.002G215300	—	AT3G63090	sp|A0MFS5|WTF1_ARATH	--	K15111|6.2e-52|spen:107015750|K15111 solute carrier family 25 (mitochondrial S-adenosylmethionine transporter), member 26 | (RefSeq) LOW QUALITY PROTEIN: protein MITOFERRINLIKE 1, chloroplastic	hypothetical protein POPTR_0002s22540g [Populus trichocarpa]
Pca02G020550.1	Potri.002G215700	—	AT3G27970	sp|Q4IEV5|REXO4_GIBZE	Molecular Function: nucleic acid binding (GO:0003676);; Molecular Function: exonuclease activity (GO:0004527);; Cellular Component: nucleus (GO:0005634);; Biological Process: rRNA processing (GO:0006364);; Molecular Function: 3'-5' exonuclease activity (GO:0008408);;	K18327|3.2e-204|pop:7458251|K18327 RNA exonuclease 4 [EC:3.1.-.-] | (RefSeq) RNA exonuclease 4 isoform X1	hypothetical protein POPTR_0002s22490g [Populus trichocarpa]
Pca02G020570.1	Potri.002G215900	POPTR_0004s11020.1	AT4G02930	sp|Q9ZT91|EFTM_ARATH	Molecular Function: translation elongation factor activity (GO:0003746);; Molecular Function: GTPase activity (GO:0003924);; Molecular Function: GTP binding (GO:0005525);;	K02358|5.1e-254|pop:7481461|K02358 elongation factor Tu | (RefSeq) elongation factor Tu, mitochondrial	PREDICTED: elongation factor Tu, mitochondrial-like [Populus euphratica]
Pca02G020580.1	Potri.002G216000	POPTR_0004s11040.1	AT1G54790	sp|Q3ECP6|GDL22_ARATH	Molecular Function: hydrolase activity, acting on ester bonds (GO:0016788);;	K01206|2.1e-78|thj:104825554|K01206 alpha-L-fucosidase [EC:3.2.1.51] | (RefSeq) alpha-L-fucosidase 3	hypothetical protein POPTR_0002s22450g [Populus trichocarpa]
Pca02G020520.1	Potri.002G219900	POPTR_0017s14590.1	AT1G03310	sp|Q8L735|ISOA2_ARATH	Molecular Function: hydrolase activity, hydrolyzing O-glycosyl compounds (GO:0004553);; Biological Process: carbohydrate metabolic process (GO:0005975);;	K01214|0.0e+00|pop:18096511|K01214 isoamylase [EC:3.2.1.68] | (RefSeq) isoamylase 2, chloroplastic	hypothetical protein POPTR_0002s22530g [Populus trichocarpa]
Pca02G021100.1	Potri.002G224300	POPTR_0004s11070.1	AT2G31340	—	--	K10781|2.0e-08|lsv:111890372|K10781 fatty acyl-ACP thioesterase B [EC:3.1.2.14 3.1.2.21] | (RefSeq) palmitoyl-acyl carrier protein thioesterase, chloroplastic-like	hypothetical protein POPTR_0002s21730g [Populus trichocarpa]
Pca02G021110.1	Potri.002G224400	POPTR_0004s11090.1	AT2G05810	—	Molecular Function: protein binding (GO:0005515);; Cellular Component: cellular_component (GO:0005575);; Cellular Component: intracellular (GO:0005622);; Cellular Component: obsolete cell (GO:0005623);; Cellular Component: nucleus (GO:0005634);; Cellular Component: organelle (GO:0043226);; Cellular Component: membrane-bounded organelle (GO:0043227);; Cellular Component: intracellular organelle (G…	K08332|3.5e-13|vcn:VOLCADRAFT_41528|K08332 vacuolar protein 8 | (RefSeq) hypothetical protein	armadillo/beta-catenin repeat family protein [Populus trichocarpa]
Pca02G021120.1	Potri.002G224500	POPTR_0004s11110.1	AT1G05020	sp|Q9ZVN6|AP180_ARATH	Molecular Function: SNARE binding (GO:0000149);; Molecular Function: 1-phosphatidylinositol binding (GO:0005545);; Molecular Function: phosphatidylinositol-4,5-bisphosphate binding (GO:0005546);; Cellular Component: plasma membrane (GO:0005886);; Cellular Component: clathrin-coated pit (GO:0005905);; Biological Process: endocytosis (GO:0006897);; Biological Process: vesicle budding from membrane …	K20043|6.9e-156|mdm:103429092|K20043 clathrin coat assembly protein AP180 | (RefSeq) clathrin coat assembly protein AP180-like	clathrin assembly family protein [Populus trichocarpa]
Pca02G021130.1	Potri.002G224600	POPTR_0004s11210.1	AT2G05790	sp|Q9FJU9|E1313_ARATH	Molecular Function: hydrolase activity, hydrolyzing O-glycosyl compounds (GO:0004553);; Biological Process: carbohydrate metabolic process (GO:0005975);; Cellular Component: anchored component of plasma membrane (GO:0046658);;	K19891|1.0e-103|smo:SELMODRAFT_87871|K19891 glucan endo-1,3-beta-glucosidase 1/2/3 [EC:3.2.1.39] | (RefSeq) hypothetical protein	glycosyl hydrolase family 17 family protein [Populus trichocarpa]
Pca02G021140.1	Potri.002G224700	POPTR_0004s11220.1	AT5G55160	sp|P55852|SUMO1_ARATH	Cellular Component: nucleus (GO:0005634);; Biological Process: protein sumoylation (GO:0016925);; Molecular Function: protein tag (GO:0031386);; Molecular Function: ubiquitin-like protein ligase binding (GO:0044389);;	K12160|1.6e-52|pop:7458289|K12160 small ubiquitin-related modifier | (RefSeq) small ubiquitin-related modifier 1 isoform X1	Ubiquitin-like protein SMT3 [Populus trichocarpa]
Pca02G021150.1	Potri.002G224800	POPTR_0004s11230.1	AT5G55160	sp|Q9FLP6|SUMO2_ARATH	Cellular Component: nucleus (GO:0005634);; Biological Process: protein sumoylation (GO:0016925);; Molecular Function: protein tag (GO:0031386);; Molecular Function: ubiquitin-like protein ligase binding (GO:0044389);;	K12160|4.0e-53|pop:7489877|K12160 small ubiquitin-related modifier | (RefSeq) small ubiquitin-related modifier 1	Ubiquitin-like family protein [Populus trichocarpa]
Pca02G021160.1	Potri.002G224900	POPTR_0004s11240.1	AT2G32970	—	Cellular Component: integral component of membrane (GO:0016021);;	--	hypothetical protein POPTR_0002s21670g [Populus trichocarpa]
Pca02G021170.1	Potri.002G225100	POPTR_0004s11250.1	AT2G32980	sp|O48767|AUG2_ARATH	Biological Process: microtubule organizing center organization (GO:0031023);; Biological Process: spindle assembly (GO:0051225);;	K16585|1.5e-161|pop:7458290|K16585 HAUS augmin-like complex subunit 2 | (RefSeq) AUGMIN subunit 2	hypothetical protein POPTR_0002s21660g [Populus trichocarpa]
Pca02G021180.1	Potri.002G225200	POPTR_0004s11260.1	AT2G32990	sp|O48766|GUN11_ARATH	Molecular Function: hydrolase activity, hydrolyzing O-glycosyl compounds (GO:0004553);; Biological Process: carbohydrate metabolic process (GO:0005975);;	K01179|3.0e-115|cqi:110719674|K01179 endoglucanase [EC:3.2.1.4] | (RefSeq) endoglucanase 6-like	glycosyl hydrolase family 9 family protein [Populus trichocarpa]
Pca02G021200.1	Potri.002G225500	POPTR_0004s11250.1	AT3G21670	sp|Q9LVE0|PTR33_ARATH	Cellular Component: integral component of membrane (GO:0016021);; Molecular Function: transmembrane transporter activity (GO:0022857);;	K14638|1.2e-130|aof:109835602|K14638 solute carrier family 15 (peptide/histidine transporter), member 3/4 | (RefSeq) protein NRT1/ PTR FAMILY 6.4	PREDICTED: protein NRT1/ PTR FAMILY 6.4-like isoform X2 [Populus euphratica]
Pca02G021210.1	Potri.002G225600	POPTR_0004s11300.1	AT5G55140	—	Molecular Function: structural constituent of ribosome (GO:0003735);; Biological Process: translation (GO:0006412);; Cellular Component: large ribosomal subunit (GO:0015934);;	K02907|8.4e-54|pop:7489881|K02907 large subunit ribosomal protein L30 | (RefSeq) uncharacterized protein LOC7489881	hypothetical protein POPTR_0002s21620g [Populus trichocarpa]
Pca02G021230.1	Potri.002G225800	POPTR_0004s11320.1	AT4G15410	sp|Q7Y175|PUX5_ARATH	Biological Process: autophagosome assembly (GO:0000045);; Molecular Function: molecular_function (GO:0003674);; Molecular Function: binding (GO:0005488);; Molecular Function: protein binding (GO:0005515);; Cellular Component: cellular_component (GO:0005575);; Cellular Component: intracellular (GO:0005622);; Cellular Component: obsolete cell (GO:0005623);; Cellular Component: nucleus (GO:0005634);…	K14012|2.9e-238|pop:7489882|K14012 UBX domain-containing protein 1 | (RefSeq) plant UBX domain-containing protein 4	unknown [Populus trichocarpa]
Pca02G021240.1	Potri.002G226000	POPTR_0004s11320.1	AT4G22140	sp|F4JL28|EBS_ARATH	Molecular Function: chromatin binding (GO:0003682);; Molecular Function: metal ion binding (GO:0046872);;	K03283|1.2e-25|mtr:MTR_5g097190|K03283 heat shock 70kDa protein 1/2/6/8 | (RefSeq) DnaK family protein	hypothetical protein POPTR_0002s21570g [Populus trichocarpa]
Pca02G021250.1	Potri.002G226200	POPTR_0004s11340.1	AT4G15415	sp|Q9LVE2|2A5Z_ARATH	Cellular Component: protein phosphatase type 2A complex (GO:0000159);; Cellular Component: nucleus (GO:0005634);; Cellular Component: cytosol (GO:0005829);; Biological Process: protein dephosphorylation (GO:0006470);; Biological Process: signal transduction (GO:0007165);; Biological Process: regulation of protein autophosphorylation (GO:0031952);; Molecular Function: protein phosphatase activator…	K11584|1.8e-301|pop:7458293|K11584 serine/threonine-protein phosphatase 2A regulatory subunit B' | (RefSeq) serine/threonine protein phosphatase 2A 59 kDa regulatory subunit B' gamma isoform	hypothetical protein POPTR_0002s21550g [Populus trichocarpa]
Pca02G021260.1	Potri.002G226300	POPTR_0004s11340.1	AT1G05065	—	--	--	hypothetical protein POPTR_0002s21530g [Populus trichocarpa]
Pca02G021270.1	Potri.002G226400	POPTR_0004s19070.1	—	—	--	--	--
Pca02G021280.1	Potri.002G226600	POPTR_0004s19070.1	AT3G21630	sp|Q6UD73|LYK3_MEDTR	Molecular Function: protein kinase activity (GO:0004672);; Molecular Function: ATP binding (GO:0005524);; Cellular Component: integral component of membrane (GO:0016021);;	K13429|5.4e-262|vvi:100255092|K13429 chitin elicitor receptor kinase 1 | (RefSeq) lysM domain receptor-like kinase 3	PREDICTED: chitin elicitor receptor kinase 1-like isoform X1 [Populus euphratica]
Pca02G021310.1	Potri.002G226800	POPTR_0004s19070.1	AT3G21620	sp|Q9LVE4|CSCL4_ARATH	Molecular Function: calcium activated cation channel activity (GO:0005227);; Cellular Component: plasma membrane (GO:0005886);; Cellular Component: integral component of membrane (GO:0016021);;	K21989|0.0e+00|pop:7489888|K21989 calcium permeable stress-gated cation channel | (RefSeq) CSC1-like protein At3g21620	PREDICTED: CSC1-like protein At3g21620 [Populus euphratica]
Pca02G022210.1	Potri.002G237000	POPTR_0017s12890.1	AT2G31410	—	Cellular Component: nucleolus (GO:0005730);;	--	hypothetical protein POPTR_0002s23810g [Populus trichocarpa]
Pca02G022220.1	Potri.002G237100	POPTR_0004s11930.1	AT3G02010	sp|Q9S7F4|PP206_ARATH	Molecular Function: zinc ion binding (GO:0008270);; Biological Process: RNA modification (GO:0009451);; Cellular Component: intracellular membrane-bounded organelle (GO:0043231);;	K22262|3.3e-142|qsu:112034235|K22262 WD repeat and FYVE domain-containing protein 3 | (RefSeq) protein SPIRRIG	pentatricopeptide repeat-containing family protein [Populus trichocarpa]
Pca02G022230.1	Potri.002G237200	POPTR_0004s11950.1	AT5G13890	—	Cellular Component: integral component of membrane (GO:0016021);;	--	unknown [Populus trichocarpa]
Pca02G022240.1	Potri.002G237400	POPTR_0004s11960.1	AT3G02060	sp|F4JFJ3|Y3206_ARATH	Molecular Function: nucleic acid binding (GO:0003676);; Molecular Function: ATP binding (GO:0005524);; Biological Process: DNA repair (GO:0006281);;	K03655|1.9e-52|mcha:111018298|K03655 ATP-dependent DNA helicase RecG [EC:3.6.4.12] | (RefSeq) ATP-dependent DNA helicase homolog RECG, chloroplastic isoform X1	hypothetical protein POPTR_0002s23840g [Populus trichocarpa]
Pca02G022250.1	Potri.002G237500	POPTR_0004s11970.1	AT3G02050	sp|Q9LD18|POT4_ARATH	Cellular Component: vacuolar membrane (GO:0005774);; Biological Process: potassium ion transport (GO:0006813);; Biological Process: cell tip growth (GO:0009932);; Molecular Function: potassium ion transmembrane transporter activity (GO:0015079);; Cellular Component: membrane (GO:0016020);; Cellular Component: integral component of membrane (GO:0016021);;	K03549|0.0e+00|pop:7462448|K03549 KUP system potassium uptake protein | (RefSeq) potassium transporter 4 isoform X2	potassium transporter family protein [Populus trichocarpa]
Pca02G022260.1	Potri.002G237600	POPTR_0004s11990.1	AT3G26700	sp|Q9LX66|HERK_ARATH	Molecular Function: transmembrane receptor protein serine/threonine kinase activity (GO:0004675);; Molecular Function: ATP binding (GO:0005524);; Cellular Component: plasma membrane (GO:0005886);; Biological Process: protein phosphorylation (GO:0006468);;	K13430|1.1e-47|pvu:PHAVU_001G090800g|K13430 serine/threonine-protein kinase PBS1 [EC:2.7.11.1] | (RefSeq) hypothetical protein	PREDICTED: putative serine/threonine-protein kinase isoform X2 [Populus euphratica]
Pca02G022270.1	Potri.002G237700	POPTR_0004s12410.1	AT3G19340	—	--	--	hypothetical protein POPTR_0002s23870g [Populus trichocarpa]
Pca02G022280.1	Potri.002G237800	POPTR_0004s12420.1	AT5G13950	—	Cellular Component: Ino80 complex (GO:0031011);;	K11671|2.7e-12|obr:102721549|K11671 nuclear factor related to kappa-B-binding protein | (RefSeq) uncharacterized LOC102721549	hypothetical protein POPTR_0002s23880g [Populus trichocarpa]
Pca02G022290.1	Potri.002G237950	—	—	sp|Q8GZB6|SUVH4_ARATH	Cellular Component: nucleus (GO:0005634);; Cellular Component: chromosome (GO:0005694);; Molecular Function: zinc ion binding (GO:0008270);; Molecular Function: histone-lysine N-methyltransferase activity (GO:0018024);;	K11420|0.0e+00|pop:7462391|K11420 [histone H3]-lysine9 N-trimethyltransferase EHMT [EC:2.1.1.355] | (RefSeq) histone-lysine N-methyltransferase, H3 lysine-9 specific SUVH4 isoform X1	PREDICTED: histone-lysine N-methyltransferase, H3 lysine-9 specific SUVH4-like [Populus euphratica]
Pca02G022300.1	Potri.002G238100	POPTR_0004s12440.1	AT5G13970	—	--	--	hypothetical protein POPTR_0002s23910g [Populus trichocarpa]
Pca02G022310.1	Potri.002G238200	POPTR_0004s12450.1	AT3G26720	sp|P94078|MANA1_ARATH	Molecular Function: alpha-mannosidase activity (GO:0004559);; Cellular Component: vacuolar membrane (GO:0005774);; Biological Process: mannose metabolic process (GO:0006013);; Biological Process: protein deglycosylation (GO:0006517);; Molecular Function: carbohydrate binding (GO:0030246);; Molecular Function: metal ion binding (GO:0046872);;	K01191|0.0e+00|pop:7462452|K01191 alpha-mannosidase [EC:3.2.1.24] | (RefSeq) alpha-mannosidase At3g26720 isoform X1	glycosyl hydrolase family 38 family protein [Populus trichocarpa]
Pca02G022320.1	Potri.002G238300	POPTR_0004s12460.1	AT5G58220	sp|Q9LVM5|TTHL_ARATH	Biological Process: purine nucleobase metabolic process (GO:0006144);; Molecular Function: hydroxyisourate hydrolase activity (GO:0033971);;	K13484|3.4e-186|pop:7488606|K13484 5-hydroxyisourate hydrolase / 2-oxo-4-hydroxy-4-carboxy-5-ureidoimidazoline decarboxylase [EC:3.5.2.17 4.1.1.97] | (RefSeq) uric acid degradation bifunctional protein TTL isoform X2	hypothetical protein POPTR_0002s23930g [Populus trichocarpa]
Pca02G022340.1	Potri.002G238300	POPTR_0004s12470.1	AT5G58220	sp|Q9LVM5|TTHL_ARATH	Biological Process: purine nucleobase metabolic process (GO:0006144);; Molecular Function: hydroxyisourate hydrolase activity (GO:0033971);;	K13484|5.9e-183|pop:7488606|K13484 5-hydroxyisourate hydrolase / 2-oxo-4-hydroxy-4-carboxy-5-ureidoimidazoline decarboxylase [EC:3.5.2.17 4.1.1.97] | (RefSeq) uric acid degradation bifunctional protein TTL isoform X2	hypothetical protein POPTR_0002s23930g [Populus trichocarpa]
Pca14G017240.1	Potri.002G257700	POPTR_0004s12500.1	AT1G04040	sp|P27061|PPA1_SOLLC	Molecular Function: acid phosphatase activity (GO:0003993);;	K20728|4.6e-21|thj:104814965|K20728 vegetative storage protein 2 | (RefSeq) vegetative storage protein 2-like	hypothetical protein POPTR_0002s25950g [Populus trichocarpa]
Pca02G024300.1	Potri.002G260100	POPTR_0004s12510.1	AT2G16250	sp|C0LGK4|Y2165_ARATH	Molecular Function: transmembrane receptor protein serine/threonine kinase activity (GO:0004675);; Molecular Function: ATP binding (GO:0005524);; Cellular Component: plasma membrane (GO:0005886);; Biological Process: protein phosphorylation (GO:0006468);; Cellular Component: integral component of membrane (GO:0016021);;	K13420|3.6e-43|lang:109329198|K13420 LRR receptor-like serine/threonine-protein kinase FLS2 [EC:2.7.11.1] | (RefSeq) receptor kinase-like protein Xa21	PREDICTED: probable LRR receptor-like serine/threonine-protein kinase At2g16250 [Populus euphratica]
Pca02G024400.1	Potri.002G261500	POPTR_0004s12530.1	—	—	Cellular Component: integral component of membrane (GO:0016021);;	--	--
Pca02G024420.1	Potri.002G261700	POPTR_0072s00210.1	AT5G42710	—	--	--	hypothetical protein POPTR_0002s26280g [Populus trichocarpa]
Pca02G024430.1	Potri.002G261800	POPTR_0072s00210.1	AT2G16230	sp|Q9M069|E137_ARATH	Molecular Function: hydrolase activity, hydrolyzing O-glycosyl compounds (GO:0004553);; Biological Process: carbohydrate metabolic process (GO:0005975);; Cellular Component: anchored component of plasma membrane (GO:0046658);;	K19891|4.6e-88|eus:EUTSA_v10004013mg|K19891 glucan endo-1,3-beta-glucosidase 1/2/3 [EC:3.2.1.39] | (RefSeq) hypothetical protein	hypothetical protein POPTR_0002s26290g [Populus trichocarpa]
Pca14G016290.1	Potri.002G261800	POPTR_0072s00210.1	AT2G16230	sp|Q9M069|E137_ARATH	Molecular Function: hydrolase activity, hydrolyzing O-glycosyl compounds (GO:0004553);; Biological Process: carbohydrate metabolic process (GO:0005975);; Cellular Component: anchored component of plasma membrane (GO:0046658);;	K19891|8.3e-80|eus:EUTSA_v10004013mg|K19891 glucan endo-1,3-beta-glucosidase 1/2/3 [EC:3.2.1.39] | (RefSeq) hypothetical protein	hypothetical protein POPTR_0002s26290g [Populus trichocarpa]
Pca02G024440.1	Potri.002G262300	POPTR_0024s00690.1	AT5G42950	sp|Q9FMM3|EXA1_ARATH	Molecular Function: protein binding (GO:0005515);;	K18730|4.3e-73|smo:SELMODRAFT_438614|K18730 PERQ amino acid-rich with GYF domain-containing protein | (RefSeq) hypothetical protein	hypothetical protein POPTR_0002s26310g [Populus trichocarpa]
Pca14G015850.1	Potri.002G262300	POPTR_0072s00210.1	AT5G42950	sp|Q9FMM3|EXA1_ARATH	--	--	hypothetical protein POPTR_0002s26310g [Populus trichocarpa]
Pca14G015870.1	Potri.002G262300	POPTR_0072s00210.1	AT5G42950	sp|Q9FMM3|EXA1_ARATH	--	K18730|1.4e-13|smo:SELMODRAFT_438614|K18730 PERQ amino acid-rich with GYF domain-containing protein | (RefSeq) hypothetical protein	PREDICTED: uncharacterized protein LOC105112671 [Populus euphratica]
Pca02G024450.1	Potri.002G262400	POPTR_0072s00210.1	AT1G75160	—	--	--	hypothetical protein POPTR_0002s26320g [Populus trichocarpa]
Pca02G024460.1	Potri.002G262500	POPTR_0072s00210.1	AT5G19650	sp|Q3E9B4|OFP8_ARATH	Cellular Component: nucleus (GO:0005634);; Biological Process: negative regulation of transcription, DNA-templated (GO:0045892);;	K01870|3.1e-12|smo:SELMODRAFT_437676|K01870 isoleucyl-tRNA synthetase [EC:6.1.1.5] | (RefSeq) hypothetical protein	PREDICTED: transcription repressor OFP7-like [Populus euphratica]
Pca02G024480.1	Potri.002G262700	—	AT1G45170	sp|Q1H5C9|OP24A_ARATH	Molecular Function: voltage-gated cation channel activity (GO:0022843);; Biological Process: regulation of ion transmembrane transport (GO:0034765);;	--	hypothetical protein POPTR_0002s26350g [Populus trichocarpa]
Pca02G024490.1	Potri.002G262800	POPTR_0004s13370.1	AT1G75150	—	--	--	hypothetical protein POPTR_0002s26360g [Populus trichocarpa]
Pca02G024500.1	Potri.002G262900	POPTR_0004s13370.1	AT1G75140	sp|Q9FRK5|Y1514_ARATH	Cellular Component: integral component of membrane (GO:0016021);;	K20798|3.7e-19|csat:104728186|K20798 small RNA 2'-O-methyltransferase [EC:2.1.1.-] | (RefSeq) small RNA 2'-O-methyltransferase-like	PREDICTED: uncharacterized membrane protein At1g75140-like [Populus euphratica]
Pca02G024510.1	Potri.002G263000	POPTR_0004s13360.1	AT1G45160	sp|F4HPN2|IRE4_ARATH	Molecular Function: protein serine/threonine kinase activity (GO:0004674);; Molecular Function: ATP binding (GO:0005524);;	K12767|1.6e-81|cme:CYME_CML232C|K12767 serine/threonine-protein kinase RIM15 [EC:2.7.11.1] | (RefSeq) RIM15-like serine/threonine kinase	hypothetical protein POPTR_0002s26380g [Populus trichocarpa]
Pca02G024520.1	Potri.002G263200	POPTR_0004s13410.1	AT5G42970	sp|Q8L5U0|CSN4_ARATH	Cellular Component: cytosol (GO:0005829);; Biological Process: proteolysis (GO:0006508);; Cellular Component: COP9 signalosome (GO:0008180);;	K12178|1.2e-217|pop:18096581|K12178 COP9 signalosome complex subunit 4 | (RefSeq) COP9 signalosome complex subunit 4	PREDICTED: COP9 signalosome complex subunit 4-like [Populus euphratica]
Pca02G024550.1	Potri.002G263600	—	AT3G50700	sp|Q9LVQ7|IDD1_ARATH	Molecular Function: DNA-binding transcription factor activity (GO:0003700);; Cellular Component: nucleus (GO:0005634);;	K12309|5.9e-81|lja:Lj3g3v0323160.1|K12309 beta-galactosidase [EC:3.2.1.23] | (RefSeq) Lj3g3v0323160.1; -	hypothetical protein POPTR_0002s26430g [Populus trichocarpa]
Pca02G024560.1	Potri.002G263800	POPTR_0004s13440.1	AT1G75130	sp|O48786|C734A_ARATH	Molecular Function: monooxygenase activity (GO:0004497);; Molecular Function: iron ion binding (GO:0005506);; Molecular Function: oxidoreductase activity, acting on paired donors, with incorporation or reduction of molecular oxygen (GO:0016705);; Molecular Function: heme binding (GO:0020037);;	K15639|1.3e-123|hbr:110636044|K15639 PHYB activation tagged suppressor 1 [EC:1.14.-.-] | (RefSeq) cytochrome P450 734A1-like	hypothetical protein POPTR_0002s26640g [Populus trichocarpa]
Pca02G024570.1	Potri.002G263900	POPTR_0004s13450.1	AT3G24060	—	--	--	hypothetical protein POPTR_0002s26650g [Populus trichocarpa]
Pca04G020210.1	Potri.003G010600	POPTR_0003s18460.1	—	—	Molecular Function: DNA binding (GO:0003677);; Cellular Component: nucleus (GO:0005634);;	--	hypothetical protein POPTR_0003s00430g [Populus trichocarpa]
Pca03G000490.1	Potri.003G011000	POPTR_0004s13470.1	—	—	Molecular Function: DNA binding (GO:0003677);; Cellular Component: nucleus (GO:0005634);;	--	hypothetical protein POPTR_0003s00440g [Populus trichocarpa]
Pca03G002840.1	Potri.003G011850	POPTR_0004s13480.1	—	—	Molecular Function: nucleic acid binding (GO:0003676);; Molecular Function: RNA-DNA hybrid ribonuclease activity (GO:0004523);;	--	--
Pca03G002830.1	Potri.003G011900	POPTR_0017s11280.1	AT1G80510	sp|Q9M8L9|AVT6E_ARATH	Biological Process: amino acid transmembrane transport (GO:0003333);; Molecular Function: amino acid transmembrane transporter activity (GO:0015171);; Cellular Component: integral component of membrane (GO:0016021);;	K14207|2.8e-99|obr:102718655|K14207 solute carrier family 38 (sodium-coupled neutral amino acid transporter), member 2 | (RefSeq) sodium-coupled neutral amino acid transporter 1	amino acid transporter family protein [Populus trichocarpa]
Pca03G002820.1	Potri.003G012000	POPTR_0004s13510.1	—	—	--	--	hypothetical protein POPTR_0003s02360g [Populus trichocarpa]
Pca03G002810.1	Potri.003G012100	POPTR_0004s13540.1	AT1G15760	—	Molecular Function: protein binding (GO:0005515);;	K22068|2.2e-23|mdm:103414862|K22068 iron-sulfur cluster assembly enzyme ISCU, mitochondrial | (RefSeq) iron-sulfur cluster assembly protein 1-like	hypothetical protein POPTR_0003s02350g [Populus trichocarpa]
Pca03G002800.1	Potri.003G012200	POPTR_0004s13560.1	AT1G80530	—	Cellular Component: membrane (GO:0016020);; Cellular Component: integral component of membrane (GO:0016021);;	--	PREDICTED: uncharacterized protein LOC105116533 isoform X1 [Populus euphratica]
Pca03G002790.1	Potri.003G012300	POPTR_0004s13590.1	AT1G80530	sp|F4I9E1|NFD4_ARATH	Cellular Component: membrane (GO:0016020);;	--	nodulin family protein [Populus trichocarpa]
Pca19G001690.1	Potri.003G014200	POPTR_0004s13920.1	AT5G36930	sp|V9M398|RUN1_VITRO	Biological Process: signal transduction (GO:0007165);; Molecular Function: ADP binding (GO:0043531);;	K00695|5.5e-129|mtr:MTR_6g478030|K00695 sucrose synthase [EC:2.4.1.13] | (RefSeq) sucrose synthase	hypothetical protein POPTR_0003s02110g [Populus trichocarpa]
Pca19G001730.1	Potri.003G014200	POPTR_0004s13930.1	AT5G36930	sp|V9M398|RUN1_VITRO	Biological Process: signal transduction (GO:0007165);; Molecular Function: ADP binding (GO:0043531);;	K00695|9.2e-135|mtr:MTR_6g478030|K00695 sucrose synthase [EC:2.4.1.13] | (RefSeq) sucrose synthase	hypothetical protein POPTR_0003s02110g [Populus trichocarpa]
Pca03G001770.1	Potri.003G019600	POPTR_0004s13940.1	AT5G24690	sp|Q9FGP9|RER1_ARATH	Cellular Component: mitochondrion (GO:0005739);; Cellular Component: chloroplast inner membrane (GO:0009706);; Biological Process: plant organ development (GO:0099402);;	--	hypothetical protein POPTR_0003s01390g [Populus trichocarpa]
Pca03G001780.1	Potri.003G019700	POPTR_0004s13950.1	AT3G06470	sp|Q9SYY4|ELO3L_ARATH	Molecular Function: fatty acid elongase activity (GO:0009922);; Biological Process: fatty acid elongation, saturated fatty acid (GO:0019367);; Biological Process: sphingolipid biosynthetic process (GO:0030148);; Cellular Component: integral component of endoplasmic reticulum membrane (GO:0030176);; Biological Process: fatty acid elongation, monounsaturated fatty acid (GO:0034625);; Biological Pro…	K10246|2.5e-17|cme:CYME_CML178C|K10246 fatty acid elongase 3 [EC:2.3.1.199] | (RefSeq) probable long chain fatty acid elongation enzyme Elo1p	GNS1/SUR4 membrane family protein [Populus trichocarpa]
Pca03G001790.1	Potri.003G019800	POPTR_0004s13960.1	AT3G06470	sp|Q86JM5|Y2012_DICDI	Molecular Function: fatty acid elongase activity (GO:0009922);; Biological Process: fatty acid elongation, saturated fatty acid (GO:0019367);; Biological Process: sphingolipid biosynthetic process (GO:0030148);; Cellular Component: integral component of endoplasmic reticulum membrane (GO:0030176);; Biological Process: fatty acid elongation, monounsaturated fatty acid (GO:0034625);; Biological Pro…	K10246|3.7e-16|cme:CYME_CML178C|K10246 fatty acid elongase 3 [EC:2.3.1.199] | (RefSeq) probable long chain fatty acid elongation enzyme Elo1p	hypothetical protein POPTR_0003s01410g [Populus trichocarpa]
Pca03G001800.1	Potri.003G019800	POPTR_0004s13980.1	AT3G06470	sp|Q86JM5|Y2012_DICDI	Molecular Function: fatty acid elongase activity (GO:0009922);; Biological Process: fatty acid elongation, saturated fatty acid (GO:0019367);; Biological Process: sphingolipid biosynthetic process (GO:0030148);; Cellular Component: integral component of endoplasmic reticulum membrane (GO:0030176);; Biological Process: fatty acid elongation, monounsaturated fatty acid (GO:0034625);; Biological Pro…	K10246|3.7e-16|cme:CYME_CML178C|K10246 fatty acid elongase 3 [EC:2.3.1.199] | (RefSeq) probable long chain fatty acid elongation enzyme Elo1p	hypothetical protein POPTR_0003s01410g [Populus trichocarpa]
Pca03G001810.1	Potri.003G019800	POPTR_0004s14000.1	AT3G06470	sp|Q86JM5|Y2012_DICDI	Molecular Function: fatty acid elongase activity (GO:0009922);; Biological Process: fatty acid elongation, saturated fatty acid (GO:0019367);; Biological Process: sphingolipid biosynthetic process (GO:0030148);; Cellular Component: integral component of endoplasmic reticulum membrane (GO:0030176);; Biological Process: fatty acid elongation, monounsaturated fatty acid (GO:0034625);; Biological Pro…	K10246|3.7e-16|cme:CYME_CML178C|K10246 fatty acid elongase 3 [EC:2.3.1.199] | (RefSeq) probable long chain fatty acid elongation enzyme Elo1p	hypothetical protein POPTR_0003s01410g [Populus trichocarpa]
Pca03G001820.1	Potri.003G019900	POPTR_0004s14050.1	AT5G17540	sp|Q3ZPN4|ACMAT_VITLA	Molecular Function: transferase activity, transferring acyl groups other than amino-acyl groups (GO:0016747);;	K19861|1.6e-162|vvi:100252759|K19861 benzyl alcohol O-benzoyltransferase [EC:2.3.1.196 2.3.1.232] | (RefSeq) methanol O-anthraniloyltransferase	hypothetical protein POPTR_0003s01420g [Populus trichocarpa]
Pca03G001830.1	Potri.003G020100	POPTR_0004s14110.1	AT1G77700	sp|Q5DWG1|CRJ35_CRYJA	Cellular Component: extracellular region (GO:0005576);; Biological Process: defense response (GO:0006952);;	K12173|1.1e-26|gmx:100794341|K12173 BRCA1-A complex subunit BRE | (RefSeq) BRISC and BRCA1-A complex member 2	hypothetical protein POPTR_0003s01430g [Populus trichocarpa]
Pca03G001840.1	Potri.003G020200	POPTR_0004s14120.1	AT5G64080	sp|Q8VYI9|LTG31_ARATH	Biological Process: lipid transport (GO:0006869);; Molecular Function: lipid binding (GO:0008289);;	--	unknown [Populus trichocarpa]
Pca03G001860.1	Potri.003G020300	POPTR_0004s14130.1	AT5G10160	sp|Q8DI01|FABZ_THEVB	Biological Process: fatty acid biosynthetic process (GO:0006633);; Molecular Function: hydro-lyase activity (GO:0016836);;	K02372|3.4e-127|pop:7461544|K02372 3-hydroxyacyl-[acyl-carrier-protein] dehydratase [EC:4.2.1.59] | (RefSeq) uncharacterized protein LOC7461544	unknown [Populus trichocarpa]
Pca03G001850.1	Potri.003G020400	POPTR_0004s14140.1	AT1G15820	sp|P27524|CB4A_SOLLC	Cellular Component: photosystem I (GO:0009522);; Cellular Component: photosystem II (GO:0009523);; Cellular Component: chloroplast thylakoid membrane (GO:0009535);; Biological Process: photosynthesis, light harvesting (GO:0009765);; Cellular Component: integral component of membrane (GO:0016021);; Molecular Function: chlorophyll binding (GO:0016168);; Biological Process: protein-chromophore linka…	K08917|3.7e-148|pop:7480776|K08917 light-harvesting complex II chlorophyll a/b binding protein 6 | (RefSeq) chlorophyll a-b binding protein CP24 10A, chloroplastic	unknown [Populus trichocarpa]
Pca03G001870.1	Potri.003G020500	POPTR_0004s14170.1	AT5G64090	—	Cellular Component: plasma membrane (GO:0005886);; Biological Process: phosphatidylinositol phosphorylation (GO:0046854);; Biological Process: protein localization to plasma membrane (GO:0072659);;	K21844|1.1e-212|pop:7480777|K21844 protein FAM126 | (RefSeq) uncharacterized protein LOC7480777	hypothetical protein POPTR_0133s00260g [Populus trichocarpa]
Pca03G001880.1	Potri.003G020600	POPTR_0004s14170.1	AT2G26730	sp|O48788|Y2267_ARATH	Molecular Function: protein kinase activity (GO:0004672);; Molecular Function: ATP binding (GO:0005524);; Cellular Component: integral component of membrane (GO:0016021);;	K13415|6.6e-48|sita:101765569|K13415 protein brassinosteroid insensitive 1 [EC:2.7.10.1 2.7.11.1] | (RefSeq) brassinosteroid LRR receptor kinase BRI1	PREDICTED: probable inactive receptor kinase At2g26730 [Populus euphratica]
Pca03G001890.1	Potri.003G020700	POPTR_0004s14180.1	AT3G26070	sp|Q9LU85|PAP4_ARATH	Cellular Component: cellular_component (GO:0005575);; Cellular Component: intracellular (GO:0005622);; Cellular Component: obsolete cell (GO:0005623);; Cellular Component: cytoplasm (GO:0005737);; Cellular Component: chloroplast (GO:0009507);; Cellular Component: plastid stroma (GO:0009532);; Cellular Component: chloroplast thylakoid (GO:0009534);; Cellular Component: chloroplast thylakoid membra…	--	hypothetical protein POPTR_0003s01500g [Populus trichocarpa]
Pca03G001900.1	Potri.003G020800	—	AT1G33270	sp|Q8BJ56|PLPL2_MOUSE	Molecular Function: triglyceride lipase activity (GO:0004806);; Cellular Component: cytoplasm (GO:0005737);; Cellular Component: lipid droplet (GO:0005811);; Cellular Component: membrane (GO:0016020);; Biological Process: triglyceride catabolic process (GO:0019433);; Biological Process: lipid homeostasis (GO:0055088);;	K16816|2.0e-13|mis:MICPUN_105298|K16816 patatin-like phospholipase domain-containing protein 2 [EC:3.1.1.3] | (RefSeq) predicted protein	PREDICTED: patatin-like phospholipase domain-containing protein 2 [Populus euphratica]
Pca03G001270.1	Potri.003G021250	POPTR_0004s14200.1	—	—	Molecular Function: DNA binding (GO:0003677);; Cellular Component: nucleus (GO:0005634);;	--	PREDICTED: uncharacterized protein LOC105113410 [Populus euphratica]
Pca03G002850.1	Potri.003G030000	POPTR_0004s14210.1	AT1G80490	sp|Q0WV90|TPR1_ARATH	Biological Process: regulation of transcription, DNA-templated (GO:0006355);;	K14558|4.2e-44|qsu:111986604|K14558 periodic tryptophan protein 2 | (RefSeq) protein TOPLESS isoform X1	hypothetical protein POPTR_0003s02400g, partial [Populus trichocarpa]
Pca03G002860.1	Potri.003G030000	POPTR_0004s14460.1	AT1G80490	sp|Q0WV90|TPR1_ARATH	Biological Process: regulation of transcription, DNA-templated (GO:0006355);;	K14558|3.4e-96|qsu:111986604|K14558 periodic tryptophan protein 2 | (RefSeq) protein TOPLESS isoform X1	PREDICTED: topless-related protein 1 isoform X1 [Populus euphratica]
Pca03G002870.1	Potri.003G030100	POPTR_0004s14470.1	AT1G80480	sp|Q8IUF1|CBWD2_HUMAN	--	K21594|2.3e-20|csl:COCSUDRAFT_47382|K21594 translation factor GUF1, mitochondrial [EC:3.6.5.-] | (RefSeq) GTP-binding protein lepa	hypothetical protein POPTR_0003s02420g [Populus trichocarpa]
Pca12G000170.1	Potri.003G036100	POPTR_0004s14480.1	—	—	--	--	hypothetical protein POPTR_0046s00370g [Populus trichocarpa]
Pca12G000200.1	Potri.003G036100	POPTR_0004s14500.1	—	—	--	--	hypothetical protein POPTR_0046s00370g [Populus trichocarpa]
Pca01G018260.1	Potri.003G043900	POPTR_0004s14510.1	AT3G13930	sp|Q8RWN9|ODP22_ARATH	Molecular Function: dihydrolipoyllysine-residue acetyltransferase activity (GO:0004742);; Cellular Component: mitochondrial matrix (GO:0005759);; Biological Process: pyruvate metabolic process (GO:0006090);; Cellular Component: pyruvate dehydrogenase complex (GO:0045254);;	K00627|2.5e-311|pop:18094833|K00627 pyruvate dehydrogenase E2 component (dihydrolipoamide acetyltransferase) [EC:2.3.1.12] | (RefSeq) dihydrolipoyllysine-residue acetyltransferase component 2 of pyruvate dehydrogenase complex, mitochondrial	hypothetical protein POPTR_0003s04140g [Populus trichocarpa]
Pca03G004020.1	Potri.003G045700	POPTR_0004s14520.1	AT4G19210	sp|Q8LPJ4|AB2E_ARATH	Molecular Function: ATP binding (GO:0005524);; Molecular Function: ATPase activity (GO:0016887);;	K06174|0.0e+00|pop:7475669|K06174 ATP-binding cassette, sub-family E, member 1 | (RefSeq) ABC transporter E family member 2	hypothetical protein POPTR_0003s03960g [Populus trichocarpa]
Pca03G004030.1	Potri.003G045800	POPTR_0004s14530.1	AT1G77360	sp|Q9FVX2|PP129_ARATH	Molecular Function: protein binding (GO:0005515);;	K17964|9.2e-28|smo:SELMODRAFT_424099|K17964 leucine-rich PPR motif-containing protein, mitochondrial | (RefSeq) hypothetical protein	hypothetical protein POPTR_0003s03950g [Populus trichocarpa]
Pca03G004040.1	Potri.003G046000	POPTR_0004s14540.1	AT5G45320	—	--	--	hypothetical protein POPTR_0003s03750g [Populus trichocarpa]
Pca03G004060.1	Potri.003G046300	POPTR_0019s00800.3	—	—	Molecular Function: catalytic activity (GO:0003824);; Biological Process: DNA repair (GO:0006281);;	--	hypothetical protein POPTR_0003s03710g [Populus trichocarpa]
Pca03G004070.1	Potri.003G046450	POPTR_0004s14580.1	—	—	Molecular Function: protein kinase activity (GO:0004672);; Molecular Function: ATP binding (GO:0005524);; Cellular Component: integral component of membrane (GO:0016021);;	K20718|6.6e-91|egu:105059353|K20718 LRR receptor-like serine/threonine-protein kinase ERECTA [EC:2.7.11.1] | (RefSeq) LRR receptor-like serine/threonine-protein kinase ERL1	PREDICTED: probable leucine-rich repeat receptor-like protein kinase At5g49770 isoform X2 [Populus euphratica]
Pca03G004080.1	Potri.003G046600	POPTR_0004s14590.1	AT2G02410	sp|P37574|YACP_BACSU	--	K06962|2.4e-167|pop:7478191|K06962 uncharacterized protein | (RefSeq) uncharacterized protein LOC7478191 isoform X1	unknown [Populus trichocarpa]
Pca03G004090.1	Potri.003G046700	POPTR_0004s14610.1	AT2G02450	sp|Q9ZVP8|NAC35_ARATH	Molecular Function: DNA binding (GO:0003677);; Cellular Component: nucleus (GO:0005634);; Biological Process: regulation of transcription, DNA-templated (GO:0006355);;	K00521|1.2e-100|cpep:111802683|K00521 ferric-chelate reductase [EC:1.16.1.7] | (RefSeq) ferric reduction oxidase 7, chloroplastic-like	PREDICTED: NAC domain-containing protein 72-like [Populus euphratica]
Pca03G004100.1	Potri.003G046750	POPTR_0004s14670.1	—	—	Cellular Component: integral component of membrane (GO:0016021);;	--	--
Pca03G004110.1	Potri.003G046800	POPTR_0004s14680.1	AT1G31770	sp|Q9C6W5|AB14G_ARATH	Molecular Function: ATP binding (GO:0005524);; Cellular Component: integral component of membrane (GO:0016021);; Molecular Function: ATPase activity (GO:0016887);;	K05681|1.4e-194|nsy:104217879|K05681 ATP-binding cassette, subfamily G (WHITE), member 2 | (RefSeq) ABC transporter G family member 9-like	hypothetical protein POPTR_0003s03650g [Populus trichocarpa]
Pca05G014210.1	Potri.003G047001	POPTR_0004s15570.1	—	sp|P11369|LORF2_MOUSE	--	K22804|1.6e-108|bna:106442438|K22804 structural maintenance of chromosomes protein 6 | (RefSeq) structural maintenance of chromosomes protein 6B-like	PREDICTED: uncharacterized protein LOC104423658 [Eucalyptus grandis]
Pca03G004190.1	Potri.003G047200	POPTR_0004s15570.1	AT1G52080	sp|Q9LI74|CHUP1_ARATH	Biological Process: chloroplast organization (GO:0009658);; Cellular Component: chloroplast outer membrane (GO:0009707);; Cellular Component: integral component of membrane (GO:0016021);;	--	PREDICTED: protein CHUP1, chloroplastic-like isoform X3 [Populus euphratica]
Pca03G004210.1	Potri.003G047300	POPTR_0009s12760.1	AT2G31050	sp|P80728|MAVI_CUCPE	Molecular Function: electron transfer activity (GO:0009055);; Cellular Component: anchored component of plasma membrane (GO:0046658);;	--	PREDICTED: chemocyanin-like [Populus euphratica]
Pca03G004260.1	Potri.003G047600	POPTR_0004s20220.1	AT4G01590	—	Molecular Function: DNA-directed 5'-3' RNA polymerase activity (GO:0003899);; Biological Process: transcription by RNA polymerase III (GO:0006383);;	K03024|5.6e-91|pop:7483552|K03024 DNA-directed RNA polymerase III subunit RPC7 | (RefSeq) DNA-directed RNA polymerase III subunit RPC7-like isoform X1	PREDICTED: DNA-directed RNA polymerase III subunit RPC7-like isoform X3 [Populus euphratica]
Pca03G004270.1	Potri.003G047700	POPTR_0004s20240.1	AT5G56600	sp|A4GFC2|PROCF_OLEEU	Molecular Function: actin monomer binding (GO:0003785);; Cellular Component: cytoskeleton (GO:0005856);; Cellular Component: cell cortex (GO:0005938);; Biological Process: sequestering of actin monomers (GO:0042989);;	K05759|1.7e-72|pop:7483551|K05759 profilin | (RefSeq) profilin-4	Profilin 3 family protein [Populus trichocarpa]
Pca03G004280.1	Potri.003G047800	POPTR_0004s20270.1	AT3G16490	sp|Q9LK76|IQD26_ARATH	Molecular Function: protein binding (GO:0005515);; Cellular Component: cellular_component (GO:0005575);; Cellular Component: intracellular (GO:0005622);; Cellular Component: obsolete cell (GO:0005623);; Cellular Component: cytoplasm (GO:0005737);; Cellular Component: cytosol (GO:0005829);; Cellular Component: cytoskeleton (GO:0005856);; Cellular Component: microtubule associated complex (GO:00058…	--	hypothetical protein POPTR_0003s04620g [Populus trichocarpa]
Pca03G004290.1	Potri.003G048100	POPTR_0004s20270.1	AT3G16500	sp|Q8LAL2|IAA26_ARATH	Cellular Component: nucleus (GO:0005634);; Biological Process: regulation of transcription, DNA-templated (GO:0006355);; Biological Process: auxin-activated signaling pathway (GO:0009734);;	K14484|2.4e-187|pop:7461936|K14484 auxin-responsive protein IAA | (RefSeq) auxin-responsive protein IAA18	hypothetical protein POPTR_0003s04650g [Populus trichocarpa]
Pca03G004300.1	Potri.003G048200	POPTR_0004s20270.1	—	—	--	--	hypothetical protein POPTR_0003s04660g [Populus trichocarpa]
Pca03G004310.1	Potri.003G048300	POPTR_0004s20280.1	AT1G33490	—	Cellular Component: intracellular membrane-bounded organelle (GO:0043231);;	--	hypothetical protein POPTR_0003s04670g [Populus trichocarpa]
Pca03G004320.1	Potri.003G048600	POPTR_0004s20290.1	AT4G10170	sp|Q9SN26|PHL11_ARATH	Molecular Function: SNARE binding (GO:0000149);; Molecular Function: molecular_function (GO:0003674);; Molecular Function: SNAP receptor activity (GO:0005484);; Molecular Function: binding (GO:0005488);; Molecular Function: protein binding (GO:0005515);; Cellular Component: cellular_component (GO:0005575);; Cellular Component: intracellular (GO:0005622);; Cellular Component: obsolete cell (GO:000…	K08511|1.2e-11|nau:109228922|K08511 vesicle-associated membrane protein 72 | (RefSeq) vesicle-associated membrane protein 724	zinc finger family protein [Populus trichocarpa]
Pca03G004330.1	Potri.003G048700	POPTR_0004s20300.1	AT1G71260	sp|D9J034|WHY2_SOLTU	Molecular Function: single-stranded DNA binding (GO:0003697);; Molecular Function: mRNA binding (GO:0003729);; Cellular Component: mitochondrion (GO:0005739);; Biological Process: DNA repair (GO:0006281);; Biological Process: regulation of transcription, DNA-templated (GO:0006355);; Biological Process: defense response (GO:0006952);;	K14573|1.2e-17|cvr:CHLNCDRAFT_134820|K14573 nucleolar protein 4 | (RefSeq) hypothetical protein	PREDICTED: single-stranded DNA-bindig protein WHY2, mitochondrial [Populus euphratica]
Pca03G004340.1	Potri.003G048800	POPTR_0004s20320.1	AT5G48120	sp|Q0WVF8|MMS19_ARATH	Biological Process: iron-sulfur cluster assembly (GO:0016226);; Cellular Component: CIA complex (GO:0097361);; Biological Process: protein maturation by iron-sulfur cluster transfer (GO:0097428);;	K15075|0.0e+00|pop:18096825|K15075 DNA repair/transcription protein MET18/MMS19 | (RefSeq) MMS19 nucleotide excision repair protein homolog isoform X1	PREDICTED: uncharacterized protein LOC105116012 isoform X1 [Populus euphratica]
Pca03G004350.1	Potri.003G048900	POPTR_0004s20330.1	AT1G79730	sp|F4HQA1|PAF1_ARATH	Molecular Function: RNA polymerase II complex binding (GO:0000993);; Molecular Function: chromatin binding (GO:0003682);; Biological Process: transcription elongation from RNA polymerase II promoter (GO:0006368);; Biological Process: histone modification (GO:0016570);; Cellular Component: Cdc73/Paf1 complex (GO:0016593);; Cellular Component: transcriptionally active chromatin (GO:0035327);;	K15174|0.0e+00|pop:7461933|K15174 RNA polymerase II-associated factor 1 | (RefSeq) protein PAF1 homolog	hydroxyproline-rich glycoprotein [Populus trichocarpa]
Pca03G004360.1	Potri.003G049100	POPTR_0004s20330.1	AT3G16350	sp|Q7XC57|MYBS3_ORYSJ	Molecular Function: DNA binding (GO:0003677);; Cellular Component: nucleus (GO:0005634);; Biological Process: response to ethylene (GO:0009723);; Biological Process: response to auxin (GO:0009733);; Biological Process: response to gibberellin (GO:0009739);;	K08869|1.7e-24|cre:CHLREDRAFT_165812|K08869 aarF domain-containing kinase | (RefSeq) predicted protein	PREDICTED: uncharacterized protein LOC105116394 [Populus euphratica]
Pca03G004370.1	Potri.003G049300	POPTR_0273s00200.1	AT1G79750	sp|Q9CA83|MAOP4_ARATH	Molecular Function: malic enzyme activity (GO:0004470);; Molecular Function: malate dehydrogenase (decarboxylating) (NAD+) activity (GO:0004471);; Molecular Function: malate dehydrogenase (decarboxylating) (NADP+) activity (GO:0004473);; Biological Process: pyruvate metabolic process (GO:0006090);; Biological Process: malate metabolic process (GO:0006108);; Cellular Component: chloroplast (GO:000…	K00029|0.0e+00|pop:7470579|K00029 malate dehydrogenase (oxaloacetate-decarboxylating)(NADP+) [EC:1.1.1.40] | (RefSeq) NADP-dependent malic enzyme	malate oxidoreductase family protein [Populus trichocarpa]
Pca03G004380.1	Potri.003G049600	POPTR_0004s20340.1	AT3G16340	sp|Q94A18|AB29G_ARATH	Molecular Function: ATP binding (GO:0005524);; Cellular Component: plasma membrane (GO:0005886);; Cellular Component: integral component of membrane (GO:0016021);; Molecular Function: ATPase activity (GO:0016887);; Molecular Function: ATPase-coupled transmembrane transporter activity (GO:0042626);; Biological Process: transmembrane transport (GO:0055085);;	K08712|1.3e-143|gsl:Gasu_29800|K08712 ATP-binding cassette, subfamily G (WHITE), member 2, SNQ2 | (RefSeq) ABC transporter, ATP-binding protein	ABC transporter family protein [Populus trichocarpa]
Pca03G004390.1	Potri.003G049700	POPTR_0004s20340.1	AT2G25760	sp|Q852L0|HD16N_ORYSJ	Molecular Function: protein serine/threonine kinase activity (GO:0004674);; Molecular Function: ATP binding (GO:0005524);; Cellular Component: nucleus (GO:0005634);; Cellular Component: cytoplasm (GO:0005737);; Biological Process: peptidyl-serine phosphorylation (GO:0018105);;	K20476|8.9e-67|smo:SELMODRAFT_439971|K20476 RAB6A-GEF complex partner protein 1 | (RefSeq) hypothetical protein	PREDICTED: uncharacterized protein LOC105117411 isoform X3 [Populus euphratica]
Pca03G004400.1	Potri.003G050100	POPTR_0103s00200.1	AT1G52150	sp|Q9ZU11|ATB15_ARATH	Molecular Function: DNA binding (GO:0003677);; Cellular Component: nucleus (GO:0005634);; Molecular Function: lipid binding (GO:0008289);;	K09338|0.0e+00|pop:7478415|K09338 homeobox-leucine zipper protein | (RefSeq) homeobox-leucine zipper protein ATHB-15	homeobox-leucine zipper family protein [Populus trichocarpa]
Pca03G004410.1	Potri.003G050200	POPTR_0004s20400.1	AT5G25840	—	--	--	hypothetical protein POPTR_0003s04870g [Populus trichocarpa]
Pca03G004540.1	Potri.003G051400	POPTR_0004s20410.1	AT3G27750	sp|Q9LVW6|THA8_ARATH	Biological Process: Group II intron splicing (GO:0000373);; Cellular Component: chloroplast (GO:0009507);; Biological Process: chloroplast organization (GO:0009658);; Biological Process: embryo development ending in seed dormancy (GO:0009793);; Molecular Function: sequence-specific mRNA binding (GO:1990825);;	K01183|4.0e-19|zju:107406488|K01183 chitinase [EC:3.2.1.14] | (RefSeq) pentatricopeptide repeat-containing protein At1g62350-like isoform X1	hypothetical protein POPTR_0003s04990g [Populus trichocarpa]
Pca03G004550.1	Potri.003G051500	POPTR_0004s20410.1	AT1G79810	sp|Q9CA86|PEX2_ARATH	Molecular Function: metal ion binding (GO:0046872);;	K06664|6.3e-196|pop:7483538|K06664 peroxin-2 | (RefSeq) peroxisome biogenesis protein 2	Peroxisome assembly protein 2 [Populus trichocarpa]
Pca03G004560.1	Potri.003G051600	POPTR_0004s20410.1	AT4G29100	sp|Q8S3D1|BH068_ARATH	Molecular Function: protein dimerization activity (GO:0046983);;	K14638|7.0e-40|egr:104449894|K14638 solute carrier family 15 (peptide/histidine transporter), member 3/4 | (RefSeq) protein NRT1/ PTR FAMILY 1.2	PREDICTED: transcription factor bHLH68-like isoform X1 [Populus euphratica]
Pca03G004570.1	Potri.003G051700	POPTR_0009s16890.1	AT3G16190	sp|Q93Z51|NIC4_ARATH	Molecular Function: catalytic activity (GO:0003824);;	--	isochorismatase hydrolase family protein [Populus trichocarpa]
[truncated: 3,926 more rows]

## Sheet: Table S21
Table S21 Selection sweep genes for GO and KEGG enrichment analysis.
Group	Database	Class	Term	Term ID	Hit number	Total number	Genes	pvalue	Corrected P_value
[truncated: 452 more rows]

## Sheet: Table S22
Table S22 Summary of 26 environmental variables gathered for this analysis and sources of information.
[truncated: 27 more rows]

## Sheet: Table S23
Table S23 List of 947 core adaptive SNPs for genotype-environment association (GEA) analysis .
[truncated: 948 more rows]

[truncated: 5 more sheets: Table S24, Table S25, Table S26, Table S27, Table S28]
